# Supplementary material for: 2-(2-Chloro­pyrimidin-4-yl)-3,5,6,7,8,9-hexahydro-2H-1,2,4-triazolo[4,3-a]azepin-3-one
Source: Acta Crystallogr Sect E Struct Rep Online. 2008 Sep 13;64(Pt 10):o1928. doi: 10.1107/S1600536808028900 (PMC2959440; doi:10.1107/S1600536808028900)
Supplement: Supplementary file 2 [file e-64-o1928-Isup2.hkl]

# 
# h,k,l, Fc-squared, Fo-squared, sigma(Fo-squared) and status flag 
# 
data_I
_shelx_title ' 050723A in P2(1)/n' 
_shelx_refln_list_code          4 
_shelx_F_calc_maximum      163.07 
_exptl_crystal_F_000       552.00 
_reflns_d_resolution_high  0.7991 
 
loop_ 
 _symmetry_equiv_pos_as_xyz 
 'x, y, z' 
 '-x+1/2, y+1/2, -z+1/2' 
 '-x, -y, -z' 
 'x-1/2, -y-1/2, z-1/2' 
 
_cell_length_a     8.6810 
_cell_length_b    14.7176 
_cell_length_c     9.4251 
_cell_angle_alpha  90.000 
_cell_angle_beta   92.359 
_cell_angle_gamma  90.000 
 
_shelx_F_squared_multiplier     1.000 
 
loop_ 
 _refln_index_h 
 _refln_index_k 
 _refln_index_l 
 _refln_F_squared_calc 
 _refln_F_squared_meas 
 _refln_F_squared_sigma 
 _refln_observed_status 
   2   0   0       10.26       10.59      5.36 o 
   4   0   0      360.04      331.31     14.86 o 
   6   0   0      708.13      726.30     28.10 o 
   8   0   0        0.03       10.56     12.00 o 
  10   0   0        1.47       -7.08     14.54 o 
   1   1   0     2361.72     2472.16     48.83 o 
   2   1   0     1334.86     1225.78     19.36 o 
   3   1   0      445.01      418.68     10.74 o 
   4   1   0       82.92       75.92      5.30 o 
   5   1   0      166.95      146.34      7.13 o 
   6   1   0       18.34       14.29      4.23 o 
   7   1   0       49.91       56.34      6.16 o 
   8   1   0       13.29       12.56      8.27 o 
   9   1   0       28.45       18.79      9.85 o 
  10   1   0       19.20        3.95      9.14 o 
   0   2   0      113.96       97.35      4.89 o 
   1   2   0      195.51      198.92      5.64 o 
   2   2   0      941.22      945.14     15.96 o 
   3   2   0     4739.96     4924.39     91.59 o 
   4   2   0      223.56      202.04      7.30 o 
   5   2   0      107.14      120.01      7.54 o 
   6   2   0        3.36        7.13      5.64 o 
   7   2   0      144.42      158.88     17.51 o 
   8   2   0       11.46        2.75      6.14 o 
   9   2   0        1.39       -8.35      8.35 o 
  10   2   0       54.87       50.63     11.27 o 
   1   3   0     1364.19     1373.84     18.36 o 
   2   3   0      594.51      546.81      9.39 o 
   3   3   0      614.64      612.10     15.14 o 
   4   3   0       29.99       35.36      4.69 o 
   5   3   0       14.65       23.87      4.94 o 
   6   3   0      164.32      169.94      9.22 o 
   7   3   0        0.85        1.17      5.78 o 
   8   3   0        1.86        7.71      8.64 o 
   9   3   0        0.91       -4.38      8.91 o 
  10   3   0       13.94       11.68     20.22 o 
   0   4   0    11474.62    11289.80    218.07 o 
   1   4   0      603.97      557.09      8.17 o 
   2   4   0       35.06       52.83      4.03 o 
   3   4   0      174.10      154.81      7.95 o 
   4   4   0      892.26      821.59     27.49 o 
   5   4   0     1587.42     1615.79     28.75 o 
   6   4   0        4.90        5.16      5.81 o 
   7   4   0       53.55       49.06      7.78 o 
   8   4   0       39.10       38.47      8.64 o 
   9   4   0       21.24       24.92      9.75 o 
  10   4   0        4.62        2.00     34.89 o 
   1   5   0      108.20      124.91      4.01 o 
   2   5   0     3589.24     3763.77     50.11 o 
   3   5   0      657.16      689.79     12.23 o 
   4   5   0       15.34       10.59      4.36 o 
   5   5   0      181.69      183.70      9.05 o 
   6   5   0       25.41       26.19      6.89 o 
   7   5   0       90.02       97.93     12.51 o 
   8   5   0      249.56      233.02     19.15 o 
   9   5   0       93.89       95.89     13.07 o 
  10   5   0       26.12       22.78     11.02 o 
   0   6   0      100.40       74.91      4.18 o 
   1   6   0      242.43      256.10      5.51 o 
   2   6   0       81.08       77.14      4.03 o 
   3   6   0      133.97      109.11      5.33 o 
   4   6   0      950.94      930.74     18.98 o 
   5   6   0        0.60       -4.86      4.86 o 
   6   6   0      444.72      393.58     13.15 o 
   7   6   0       58.27       54.28      7.83 o 
   8   6   0       27.80       27.79      7.63 o 
   9   6   0        8.78       13.39      9.60 o 
  10   6   0       19.44       10.81     18.54 o 
   1   7   0      512.29      512.97      8.70 o 
   2   7   0      111.33      109.54      6.28 o 
   3   7   0        0.58       -2.06      2.79 o 
   4   7   0       30.36       27.24      5.63 o 
   5   7   0        1.02       -4.94      5.13 o 
   6   7   0        9.27        7.32      6.43 o 
   7   7   0       79.67       72.88      9.55 o 
   8   7   0      226.07      219.25     11.82 o 
   9   7   0       60.65       92.30     12.52 o 
   0   8   0     1364.24     1474.07     28.26 o 
   1   8   0      321.10      309.83      6.73 o 
   2   8   0      245.33      282.23      6.74 o 
   3   8   0       28.83       27.45      3.64 o 
   4   8   0       90.09       95.60      6.44 o 
   5   8   0      216.48      206.66      9.79 o 
   6   8   0       12.66        1.63      6.49 o 
   7   8   0      145.81      174.56     11.07 o 
   8   8   0       14.10        2.14      8.85 o 
   9   8   0        2.71      -13.35     13.35 o 
   1   9   0       19.53       16.86      3.11 o 
   2   9   0      148.64      126.80      7.82 o 
   3   9   0      110.81      129.18      5.86 o 
   4   9   0      596.90      568.77     17.71 o 
   5   9   0       82.32       62.45      7.58 o 
   6   9   0      276.35      270.70     11.87 o 
   7   9   0        0.14       -8.72      8.72 o 
   8   9   0       24.95       18.37     10.27 o 
   9   9   0       13.09        8.65     16.09 o 
   0  10   0        5.12        0.76      5.52 o 
   1  10   0        0.23       -1.43      3.70 o 
   2  10   0      196.03      196.59      7.47 o 
   3  10   0       60.50       63.56      6.03 o 
   4  10   0      210.19      219.10      8.87 o 
   5  10   0        5.63        0.36      5.63 o 
   6  10   0       18.16        8.73      8.72 o 
   7  10   0      182.07      198.31     15.19 o 
   8  10   0        3.87      -15.26     15.26 o 
   9  10   0        2.80        7.24     14.43 o 
   1  11   0      311.39      291.05      9.10 o 
   2  11   0        0.10       -1.64      4.28 o 
   3  11   0       28.64       25.02      5.39 o 
   4  11   0        0.21        0.26      7.03 o 
   5  11   0       84.88       99.26     11.85 o 
   6  11   0        7.00        1.98      9.61 o 
   7  11   0       61.58       31.11     11.02 o 
   8  11   0       51.53       31.81     11.36 o 
   0  12   0       60.26       66.77      8.87 o 
   1  12   0       46.17       45.87      5.84 o 
   2  12   0      154.88      170.19     16.99 o 
   3  12   0      621.32      591.01     16.73 o 
   4  12   0        5.50       -2.46      5.91 o 
   5  12   0       15.95       12.46      6.72 o 
   6  12   0       41.28       18.93     10.56 o 
   7  12   0       22.56       -4.99     11.69 o 
   8  12   0        0.23       -7.69     15.21 o 
   1  13   0        2.06        3.86      7.04 o 
   2  13   0      557.17      582.07     18.37 o 
   3  13   0       21.52        8.85      6.70 o 
   4  13   0      164.14      161.04     11.99 o 
   5  13   0       69.17       72.58      9.00 o 
   6  13   0        0.90       -9.13      9.13 o 
   7  13   0        0.03       -9.90     13.02 o 
   0  14   0      109.23      118.88     16.78 o 
   1  14   0       47.42       63.01     18.03 o 
   2  14   0       50.45       40.53     12.39 o 
   3  14   0       18.65        0.12      7.92 o 
   4  14   0        1.95       -3.18     10.12 o 
   5  14   0        4.62       -2.59      6.78 o 
   6  14   0        6.08       -8.69      8.69 o 
   7  14   0       12.29       10.01     16.48 o 
   1  15   0        1.83       -1.13     14.29 o 
   2  15   0       15.42       22.69      9.36 o 
   3  15   0        0.72        2.78      7.97 o 
   4  15   0       12.36       15.93      9.21 o 
   5  15   0       26.08       49.12     18.55 o 
   6  15   0        0.44       -1.19     13.96 o 
   0  16   0        3.32       10.15     11.64 o 
   1  16   0        5.41        1.78      8.68 o 
   2  16   0        1.99        5.75      9.41 o 
   3  16   0        0.75        5.72      9.02 o 
   4  16   0        1.74       -6.22      8.58 o 
   5  16   0        7.84       14.52     10.27 o 
   1  17   0        2.23       -3.08     11.28 o 
   2  17   0        2.60       20.24      9.76 o 
   3  17   0        4.27        5.88      9.83 o 
   4  17   0        1.39        7.51     10.24 o 
   0  18   0       48.76       41.83     16.51 o 
   1  18   0        0.34       -4.70      9.08 o 
   2  18   0        0.06       -6.20     10.36 o 
  -9   0   1        8.47        3.82     12.22 o 
  -7   0   1      482.85      478.38     26.98 o 
  -5   0   1     1938.23     1793.40     69.09 o 
  -3   0   1     1568.30     1747.13     44.29 o 
  -1   0   1     2576.33     2646.89     67.35 o 
   1   0   1     2096.51     1940.22     50.32 o 
   3   0   1      645.00      555.77     20.18 o 
   5   0   1       13.98       10.64      4.79 o 
   7   0   1      302.82      267.57     13.61 o 
   9   0   1      797.53      869.71     40.48 o 
 -10   1   1       89.02      112.35     14.28 o 
  -9   1   1        0.30       -3.62      9.28 o 
  -8   1   1      303.99      286.10     15.79 o 
  -7   1   1       13.29       17.34      9.00 o 
  -6   1   1      521.63      492.99     11.49 o 
  -5   1   1       20.70       16.21      4.81 o 
  -4   1   1      351.32      352.27     10.36 o 
  -3   1   1      311.21      309.82      7.79 o 
  -2   1   1      490.18      414.87      8.99 o 
  -1   1   1     8712.51     8422.66    179.47 o 
   0   1   1      812.08      832.02     16.08 o 
   1   1   1     1507.58     1532.91     22.86 o 
   2   1   1     8857.60     9247.38    129.61 o 
   3   1   1        8.91       18.06      3.41 o 
   4   1   1       35.52       27.46      4.40 o 
   5   1   1      287.09      276.83      9.26 o 
   6   1   1       59.99       66.26      7.70 o 
   7   1   1       21.65       17.36      5.22 o 
   8   1   1      174.65      174.14      8.40 o 
   9   1   1       12.62       -3.32      8.76 o 
  10   1   1       30.51       32.56     14.49 o 
 -10   2   1        6.33       14.14     12.00 o 
  -9   2   1       14.75        5.36      8.46 o 
  -8   2   1     1289.47     1264.13     34.36 o 
  -7   2   1      465.17      450.43     26.39 o 
  -6   2   1       72.31       78.37      7.10 o 
  -5   2   1      329.29      316.15      9.89 o 
  -4   2   1     1452.34     1413.59     24.14 o 
  -3   2   1      849.41      870.69     13.70 o 
  -2   2   1      219.27      211.09      4.57 o 
  -1   2   1       18.97       19.13      2.51 o 
   0   2   1      317.99      310.00      7.05 o 
   1   2   1     4646.61     4531.13     64.68 o 
   2   2   1      214.90      202.71      6.07 o 
   3   2   1      276.51      262.22      7.63 o 
   4   2   1        9.40        7.70      3.74 o 
   5   2   1        0.10       -0.51      4.19 o 
   6   2   1     1035.02     1043.04     21.70 o 
   7   2   1       13.73       12.84      6.17 o 
   8   2   1        7.26        3.27      5.17 o 
   9   2   1      118.28      145.12     14.17 o 
  10   2   1       67.33       88.32     13.69 o 
 -10   3   1        2.55       -5.20      9.87 o 
  -9   3   1       57.09       68.53     12.45 o 
  -8   3   1        4.80        8.28      8.57 o 
  -7   3   1       57.73       68.36     10.53 o 
  -6   3   1      224.45      237.91      9.93 o 
  -5   3   1     2135.64     2181.97     36.10 o 
  -4   3   1      600.38      603.92     13.39 o 
  -3   3   1        3.75       12.83      2.98 o 
  -2   3   1      167.36      161.90      4.41 o 
  -1   3   1      533.64      601.25      8.44 o 
   0   3   1       47.31       39.93      2.43 o 
   1   3   1    11948.02    11565.87    139.54 o 
   2   3   1      546.06      522.67     10.53 o 
   3   3   1       87.16       94.48      5.39 o 
   4   3   1       78.61       90.08      6.09 o 
   5   3   1        8.91       12.43      4.82 o 
   6   3   1        1.60       -3.74      5.18 o 
   7   3   1      512.58      519.26     15.33 o 
   8   3   1        6.58        9.49      6.54 o 
   9   3   1        9.69       -6.02      8.87 o 
  10   3   1        2.23       22.78     13.78 o 
 -10   4   1       12.80       11.63     10.43 o 
  -9   4   1       70.47       70.40     18.30 o 
  -8   4   1       18.60       18.46      9.06 o 
  -7   4   1      142.69      141.19      9.71 o 
  -6   4   1       46.27       53.52      6.97 o 
  -5   4   1      300.87      292.38     10.16 o 
  -4   4   1      394.03      347.87     10.13 o 
  -3   4   1        2.80        4.23      2.34 o 
  -2   4   1     1311.73     1409.42     17.67 o 
  -1   4   1      845.98      784.07     10.75 o 
   0   4   1     1899.01     1770.74     23.46 o 
   1   4   1       70.79       82.94      3.70 o 
   2   4   1      491.43      488.99      8.91 o 
   3   4   1     2177.57     2208.50     34.85 o 
   4   4   1      364.29      399.65     10.71 o 
   5   4   1      563.82      564.01     14.08 o 
   6   4   1       96.38      116.76      8.36 o 
   7   4   1       24.52       27.11      6.80 o 
   8   4   1       21.26       20.68      9.10 o 
   9   4   1      186.60      216.67     19.71 o 
  10   4   1        4.65        0.89     10.34 o 
 -10   5   1        1.18       -6.09     10.48 o 
  -9   5   1        0.07       -6.13      8.48 o 
  -8   5   1       10.79       -3.11     11.34 o 
  -7   5   1        0.90        2.39      6.35 o 
  -6   5   1      309.79      304.70     11.67 o 
  -5   5   1        0.53        2.96      4.88 o 
  -4   5   1      345.49      367.65      9.11 o 
  -3   5   1      505.83      574.41      9.68 o 
  -2   5   1     1471.23     1431.57     18.26 o 
  -1   5   1       34.32       33.99      2.85 o 
   0   5   1      706.93      654.83      9.57 o 
   1   5   1      188.31      166.40      4.96 o 
   2   5   1      133.57      139.86      4.87 o 
   3   5   1      184.21      190.95      7.11 o 
   4   5   1      507.86      479.05     12.06 o 
   5   5   1       23.47       20.13      5.35 o 
   6   5   1       75.62       82.42      8.00 o 
   7   5   1       29.09       25.57      6.64 o 
   8   5   1        9.89       13.73      6.68 o 
   9   5   1       20.61       12.89      7.71 o 
  10   5   1        1.88       -3.57     14.46 o 
 -10   6   1       18.41       23.66     16.89 o 
  -9   6   1        0.34       17.25     23.31 o 
  -8   6   1      146.85      174.29     14.88 o 
  -7   6   1       26.08       22.34      6.94 o 
  -6   6   1       12.61       13.28      6.35 o 
  -5   6   1      155.17      153.13      8.61 o 
  -4   6   1      268.60      257.01      7.91 o 
  -3   6   1     2936.77     3226.36     58.47 o 
  -2   6   1      459.73      458.32     11.72 o 
  -1   6   1     1804.28     1748.53     30.79 o 
   0   6   1     1281.42     1302.51     17.53 o 
   1   6   1       73.15       72.77      4.25 o 
   2   6   1      522.84      528.30     10.05 o 
   3   6   1      324.89      271.55      8.49 o 
   4   6   1      209.81      216.29      8.59 o 
   5   6   1      303.16      296.44     11.03 o 
   6   6   1        1.14       -2.41      7.61 o 
   7   6   1      326.98      340.94     12.82 o 
   8   6   1        1.46       -3.15      6.87 o 
   9   6   1       10.51       -4.59      9.64 o 
  10   6   1       23.53       -1.22     16.31 o 
  -9   7   1        0.28       10.36     10.34 o 
  -8   7   1        0.11       -7.86      8.13 o 
  -7   7   1      145.85      130.84     13.34 o 
  -6   7   1      280.88      278.36     11.66 o 
  -5   7   1       81.58       92.69      8.22 o 
  -4   7   1      913.62      902.47     14.50 o 
  -3   7   1       69.13       70.31      5.31 o 
  -2   7   1      182.00      180.73      5.50 o 
  -1   7   1     1465.73     1661.77     21.15 o 
   0   7   1     1190.50     1252.94     16.77 o 
   1   7   1      659.30      587.98     10.91 o 
   2   7   1     1543.57     1558.34     22.99 o 
   3   7   1       80.00       92.15      5.39 o 
   4   7   1        1.55       -1.32      4.53 o 
   5   7   1       11.23        3.65      5.43 o 
   6   7   1        0.06       -5.79      5.79 o 
   7   7   1       10.73        6.54      6.33 o 
   8   7   1       40.11       35.47      9.93 o 
   9   7   1        0.03      -10.12     10.12 o 
  -9   8   1        0.10        4.84     18.52 o 
  -8   8   1        0.20        4.66      9.70 o 
  -7   8   1       48.65       57.22      8.30 o 
  -6   8   1       56.57       65.63      8.01 o 
  -5   8   1       51.96       69.21      7.82 o 
  -4   8   1      403.03      409.59      9.42 o 
  -3   8   1      143.51      151.23      5.83 o 
  -2   8   1      384.01      384.02      8.13 o 
  -1   8   1      523.87      548.87     11.26 o 
   0   8   1      553.33      605.83     10.26 o 
   1   8   1       49.25       45.84      3.20 o 
   2   8   1      653.25      620.77     12.08 o 
   3   8   1      176.27      169.83     10.00 o 
   4   8   1        2.32       11.10      5.57 o 
   5   8   1      115.95      145.76      9.31 o 
   6   8   1       85.18      100.42      9.10 o 
   7   8   1       38.40       25.24      9.93 o 
   8   8   1        3.30       -0.92      8.59 o 
   9   8   1        0.85       -9.52      9.52 o 
  -9   9   1        1.89      -13.10     15.29 o 
  -8   9   1       14.14        9.21     23.56 o 
  -7   9   1       77.08       92.73      9.61 o 
  -6   9   1       49.36       70.65      8.83 o 
  -5   9   1        7.13        3.59      5.89 o 
  -4   9   1       40.22       52.36      5.11 o 
  -3   9   1       62.70       65.48      4.99 o 
  -2   9   1       86.56       89.34      5.05 o 
  -1   9   1        2.18       -0.96      2.95 o 
   0   9   1       38.07       43.99      6.09 o 
   1   9   1     1295.81     1309.39     20.63 o 
   2   9   1        4.90        4.07      3.75 o 
   3   9   1      287.49      273.72      8.60 o 
   4   9   1       10.69        2.71      5.20 o 
   5   9   1      319.90      297.55     15.74 o 
   6   9   1       93.46       85.69     11.03 o 
   7   9   1       44.26       53.09     16.45 o 
   8   9   1        1.75       -9.17      9.17 o 
   9   9   1        3.29        5.92     14.57 o 
  -9  10   1       26.08       35.31     18.41 o 
  -8  10   1       12.75      -12.80     12.80 o 
  -7  10   1       36.40       32.50      8.11 o 
  -6  10   1        9.39       11.95      6.63 o 
  -5  10   1       95.24      107.54      7.70 o 
  -4  10   1       14.50       10.18      4.33 o 
  -3  10   1       60.81       68.84      5.70 o 
  -2  10   1       11.45       13.74      3.84 o 
  -1  10   1      522.50      504.78     10.07 o 
   0  10   1        5.97        6.31      3.41 o 
   1  10   1       23.98       32.11      5.94 o 
   2  10   1      412.75      396.06     10.06 o 
   3  10   1      359.38      356.90     12.44 o 
   4  10   1       96.02       89.10      8.61 o 
   5  10   1        0.01       -2.93      7.45 o 
   6  10   1       28.68       15.10      9.06 o 
   7  10   1       34.74       36.72     11.17 o 
   8  10   1        4.88        2.81     11.50 o 
  -8  11   1        0.04      -10.04     13.99 o 
  -7  11   1       35.04       48.93     11.23 o 
  -6  11   1      180.21      202.45     14.36 o 
  -5  11   1      392.72      356.67     11.31 o 
  -4  11   1      259.86      279.60      9.84 o 
  -3  11   1      290.58      285.80      9.66 o 
  -2  11   1        0.13        2.11      4.51 o 
  -1  11   1      324.28      334.34      9.87 o 
   0  11   1      318.86      337.06     10.22 o 
   1  11   1       57.19       47.60      7.28 o 
   2  11   1      552.11      562.93     15.52 o 
   3  11   1       24.96       33.14      7.01 o 
   4  11   1       23.07       22.84      6.63 o 
   5  11   1      129.21      117.61     12.95 o 
   6  11   1       44.02       32.94     10.82 o 
   7  11   1       11.13       19.88     10.38 o 
   8  11   1       38.73       37.69     12.33 o 
  -8  12   1       28.00        3.07     14.82 o 
  -7  12   1        2.02        5.96     10.35 o 
  -6  12   1        4.87        3.49     13.93 o 
  -5  12   1        9.31        2.46     10.97 o 
  -4  12   1       14.62       22.95      5.60 o 
  -3  12   1       37.23       25.44      5.57 o 
  -2  12   1       14.54       15.17      5.34 o 
  -1  12   1      203.82      220.26     10.31 o 
   0  12   1      103.59      105.83      8.85 o 
   1  12   1      217.93      208.75     10.34 o 
   2  12   1      132.05      160.03      9.94 o 
   3  12   1       72.31       92.50     11.34 o 
   4  12   1        1.50       -5.49      8.90 o 
   5  12   1        0.40       -6.30      8.95 o 
   6  12   1       64.81       61.15     11.29 o 
   7  12   1       19.18        7.59     10.25 o 
   8  12   1        1.40      -10.47     10.47 o 
  -7  13   1        5.82       -2.32     22.26 o 
  -6  13   1       38.25       30.70     10.40 o 
  -5  13   1        0.01        5.09      6.95 o 
  -4  13   1       65.40       69.67      9.69 o 
  -3  13   1       36.44       35.76     15.77 o 
  -2  13   1       21.11       30.14      6.90 o 
  -1  13   1        6.29       -0.99      5.77 o 
   0  13   1      231.77      247.35     11.49 o 
   1  13   1       44.69       31.35      6.82 o 
   2  13   1        6.71        4.76      6.06 o 
   3  13   1        0.02        6.10      6.02 o 
   4  13   1       29.23       19.02      7.47 o 
   5  13   1       93.46       84.01     14.28 o 
   6  13   1       48.96       13.28     22.89 o 
   7  13   1        8.48       -6.99     11.31 o 
  -7  14   1        0.74        2.71     14.87 o 
  -6  14   1        3.24       -1.63     13.30 o 
  -5  14   1        0.00       -7.99      7.99 o 
  -4  14   1       32.62       41.57      9.30 o 
  -3  14   1       34.10       34.36      9.47 o 
  -2  14   1       68.88       60.45     10.57 o 
  -1  14   1       34.51       25.84      8.61 o 
   0  14   1        0.75       -4.70      6.74 o 
   1  14   1        9.53        7.90      6.27 o 
   2  14   1       55.81       66.19      8.65 o 
   3  14   1       11.04        5.92      6.99 o 
   4  14   1        0.74        1.16      6.75 o 
   5  14   1        0.37       -8.48      8.48 o 
   6  14   1        0.03        1.10     17.60 o 
  -6  15   1        2.88        1.08     14.57 o 
  -5  15   1        0.42       -3.28      7.92 o 
  -4  15   1        4.12       -3.12      8.96 o 
  -3  15   1      148.14      180.26     15.30 o 
  -2  15   1      132.31      120.86     12.68 o 
  -1  15   1        1.12       -7.83      7.83 o 
   0  15   1        2.34       -4.05      7.05 o 
   1  15   1      128.04      138.31     13.49 o 
   2  15   1        4.72        2.65      7.64 o 
   3  15   1        0.35       -6.59      6.59 o 
   4  15   1       40.83       40.94      9.92 o 
   5  15   1       36.01       19.16     12.48 o 
   6  15   1        0.24       -5.93     13.87 o 
  -5  16   1        2.51        3.86     21.01 o 
  -4  16   1        6.30       -7.45     14.31 o 
  -3  16   1       17.56       18.82     17.21 o 
  -2  16   1        0.67       -0.44      8.17 o 
  -1  16   1       66.90       67.91     10.91 o 
   0  16   1        2.69       -1.89      8.61 o 
   1  16   1        0.40       -5.89      9.29 o 
   2  16   1        6.38        7.48      9.75 o 
   3  16   1       75.55      102.59     21.87 o 
   4  16   1       10.71        9.15      9.28 o 
   5  16   1       18.46        9.29     14.65 o 
  -4  17   1        0.15        2.57     10.10 o 
  -3  17   1        0.83        0.07      9.45 o 
  -2  17   1        2.23        7.65     13.84 o 
  -1  17   1        7.40       15.54      9.64 o 
   0  17   1       22.27       12.96     24.83 o 
   1  17   1       10.95       15.27      9.79 o 
   2  17   1        0.81        3.48      9.12 o 
   3  17   1        2.00        1.95      9.36 o 
   4  17   1       11.03        1.77     10.11 o 
  -2  18   1        0.54      -13.79     17.51 o 
  -1  18   1        0.01       -8.87      8.87 o 
   0  18   1        4.39        7.97     10.06 o 
   1  18   1        0.03       -5.29      9.44 o 
   2  18   1       22.08       28.98     11.01 o 
 -10   0   2       33.46       35.53     14.60 o 
  -8   0   2       63.27       64.47     16.39 o 
  -6   0   2      372.59      374.54     23.03 o 
  -4   0   2     1014.02      990.42     21.05 o 
  -2   0   2     9173.24     9113.17    157.58 o 
   0   0   2      415.23      434.34     14.43 o 
   2   0   2    22988.76    22537.84    546.92 o 
   4   0   2      175.05      163.57      8.21 o 
   6   0   2        6.02        1.74      6.20 o 
   8   0   2       62.72       55.11     19.13 o 
  10   0   2       30.82       -8.87     15.23 o 
 -10   1   2        0.03       -1.00      9.99 o 
  -9   1   2       13.64        9.57      9.31 o 
  -8   1   2        0.26       -2.75     10.55 o 
  -7   1   2       60.05       85.71     25.42 o 
  -6   1   2        8.83        8.86      7.56 o 
  -5   1   2        4.68        6.37      3.07 o 
  -4   1   2      653.87      620.87     11.16 o 
  -3   1   2        1.66        8.76      2.93 o 
  -2   1   2     1215.83     1380.94     29.99 o 
  -1   1   2     1683.45     1552.33     21.42 o 
   0   1   2       17.74       25.43      3.02 o 
   1   1   2    14748.95    15016.38    246.30 o 
   2   1   2     3884.80     3896.20     56.69 o 
   3   1   2      632.65      589.23     12.16 o 
   4   1   2      297.46      301.55      9.15 o 
   5   1   2        1.69       -0.32      4.34 o 
   6   1   2        6.18        6.94      4.43 o 
   7   1   2       22.52       22.37      5.51 o 
   8   1   2        1.39        4.46      5.20 o 
   9   1   2        8.82       -2.13      5.96 o 
  10   1   2        0.41       -1.01      9.59 o 
 -10   2   2        3.25       13.99     10.61 o 
  -9   2   2        2.59       -1.91      9.57 o 
  -8   2   2       56.95       59.53     11.26 o 
  -7   2   2       27.60       19.88      9.56 o 
  -6   2   2        4.93       -3.67      6.77 o 
  -5   2   2     1239.19     1181.01     21.97 o 
  -4   2   2      557.69      619.11     11.44 o 
  -3   2   2     1704.46     1748.07     24.26 o 
  -2   2   2      370.08      427.39      8.21 o 
  -1   2   2       68.13       71.78      4.21 o 
   0   2   2     4078.04     4230.08     75.29 o 
   1   2   2    26590.44    27069.35    376.83 o 
   2   2   2     1459.28     1399.16     26.76 o 
   3   2   2       23.93       19.18      3.54 o 
   4   2   2      155.66      150.87      6.80 o 
   5   2   2      730.17      703.93     15.81 o 
   6   2   2      343.48      339.83     11.65 o 
   7   2   2        1.57       -0.85      6.72 o 
   8   2   2        0.22       -5.72      5.72 o 
   9   2   2        0.11       -5.69      5.83 o 
  10   2   2        0.30       -5.94     10.13 o 
 -10   3   2       56.92       72.40     13.60 o 
  -9   3   2      215.73      196.55     16.27 o 
  -8   3   2       85.20       77.00     11.44 o 
  -7   3   2        5.14        2.79      8.18 o 
  -6   3   2       99.84      145.05     12.14 o 
  -5   3   2      112.14      134.07     13.82 o 
  -4   3   2      276.85      250.30      7.28 o 
  -3   3   2       32.40       38.48      2.93 o 
  -2   3   2      189.03      194.31      7.42 o 
  -1   3   2        0.07        0.21      2.09 o 
   0   3   2      425.96      368.40      6.72 o 
   1   3   2       28.60       24.21      4.95 o 
   2   3   2      435.70      458.48      9.61 o 
   3   3   2       67.29       70.70      4.90 o 
   4   3   2      790.63      744.89     15.55 o 
   5   3   2       80.04       80.61      6.81 o 
   6   3   2        7.65       11.68      6.04 o 
   7   3   2       62.07       61.52      7.95 o 
   8   3   2      146.66      161.64     10.99 o 
   9   3   2       24.87       16.40      6.71 o 
  10   3   2       21.34       30.27     10.72 o 
 -10   4   2        3.99        4.44     12.95 o 
  -9   4   2       76.96       93.22     13.13 o 
  -8   4   2       61.90       63.95     11.54 o 
  -7   4   2        0.58       -1.58      8.61 o 
  -6   4   2        6.23        1.10      7.54 o 
  -5   4   2       78.43       77.10      5.72 o 
  -4   4   2       24.92       16.52      3.65 o 
  -3   4   2     2866.62     3001.05     35.12 o 
  -2   4   2     5689.56     6055.77    146.84 o 
  -1   4   2     3668.17     3715.22     41.97 o 
   0   4   2      124.27      136.25      5.42 o 
   1   4   2      342.45      331.37      8.75 o 
   2   4   2      220.78      188.75      5.91 o 
   3   4   2      112.61      108.10     12.79 o 
   4   4   2        1.47        0.20      3.82 o 
   5   4   2       28.78       26.33      5.89 o 
   6   4   2      127.21      153.41      9.61 o 
   7   4   2        3.53        0.33      5.99 o 
   8   4   2       52.87       50.91      8.10 o 
   9   4   2       36.16       57.28      9.11 o 
  10   4   2       30.45       19.05     17.31 o 
 -10   5   2        2.29       14.14     33.11 o 
  -9   5   2       34.92       44.01     11.55 o 
  -8   5   2      180.87      195.55     14.78 o 
  -7   5   2      419.92      413.95     18.25 o 
  -6   5   2      273.75      270.49     14.61 o 
  -5   5   2       24.24       18.37      4.92 o 
  -4   5   2      210.88      212.66      7.17 o 
  -3   5   2      171.38      160.33      5.74 o 
  -2   5   2      120.95      127.55      4.46 o 
  -1   5   2      101.71      101.58      4.03 o 
   0   5   2      444.90      421.10      8.76 o 
   1   5   2        0.07        5.86      3.45 o 
   2   5   2      338.26      325.38      8.02 o 
   3   5   2        0.18        2.71      3.27 o 
   4   5   2      550.25      547.43     13.17 o 
   5   5   2      218.34      207.27      8.97 o 
   6   5   2       51.79       55.63      7.36 o 
   7   5   2      141.66      150.41      9.82 o 
   8   5   2      107.44      125.24     10.13 o 
   9   5   2        0.21      -10.66     10.66 o 
  10   5   2        9.34      -16.34     16.34 o 
 -10   6   2        6.02       -0.63     10.82 o 
  -9   6   2        2.86        7.32      9.91 o 
  -8   6   2       93.16      100.10     12.90 o 
  -7   6   2        0.99        6.37      9.55 o 
  -6   6   2      692.30      670.53     17.37 o 
  -5   6   2        5.52        1.71      6.33 o 
  -4   6   2       89.00      108.06      5.34 o 
  -3   6   2      248.21      245.61      6.41 o 
  -2   6   2        0.42        0.94      2.58 o 
  -1   6   2      420.50      486.13      8.53 o 
   0   6   2       69.48       75.01      3.70 o 
   1   6   2     1945.57     2001.99     27.42 o 
   2   6   2      839.68      775.88     13.02 o 
   3   6   2       66.76       79.26      5.54 o 
   4   6   2      332.66      352.50     12.07 o 
   5   6   2      107.56      136.11      9.12 o 
   6   6   2      418.22      406.75     13.52 o 
   7   6   2       27.85       34.75      7.39 o 
   8   6   2       21.79       27.42      9.81 o 
   9   6   2       13.26       -7.63      9.51 o 
  -9   7   2        0.58       -7.67      9.79 o 
  -8   7   2       35.82       48.15     11.53 o 
  -7   7   2      101.69      105.52     16.33 o 
  -6   7   2      162.68      169.69     10.51 o 
  -5   7   2        0.75       -4.94      4.99 o 
  -4   7   2       12.55        8.02      3.72 o 
  -3   7   2      657.03      640.05     21.19 o 
  -2   7   2      578.83      648.88     14.61 o 
  -1   7   2      801.79      744.80     11.66 o 
   0   7   2        5.37       11.39      2.64 o 
   1   7   2      151.70      143.10      4.92 o 
   2   7   2       24.78       13.47      3.52 o 
   3   7   2      369.48      326.30      9.48 o 
   4   7   2      383.97      395.51     11.49 o 
   5   7   2       80.04       88.66     15.37 o 
   6   7   2        1.53       -4.39      7.30 o 
   7   7   2       44.68       23.54      8.90 o 
   8   7   2        0.75       -8.06      8.06 o 
   9   7   2       48.07       34.97     12.48 o 
  -9   8   2       15.80       22.16     14.04 o 
  -8   8   2        3.86       -8.89      8.89 o 
  -7   8   2        1.25       -8.68      8.68 o 
  -6   8   2       71.60       78.34      8.33 o 
  -5   8   2      670.30      613.66     14.09 o 
  -4   8   2       20.12       24.32      4.34 o 
  -3   8   2       75.41       71.10      4.95 o 
  -2   8   2       89.09       94.66      5.61 o 
  -1   8   2      373.96      342.13      7.57 o 
   0   8   2      256.05      261.86      6.38 o 
   1   8   2      139.82      124.53      4.74 o 
   2   8   2      129.05      137.38      5.47 o 
   3   8   2       68.80       81.84      5.30 o 
   4   8   2       62.97       54.38      8.84 o 
   5   8   2       78.42       82.16     10.53 o 
   6   8   2        0.48        6.66     10.78 o 
   7   8   2       19.24        6.12      8.95 o 
   8   8   2       21.97       -0.17      9.16 o 
   9   8   2       29.40        5.39     18.95 o 
  -9   9   2        0.02        3.32     18.59 o 
  -8   9   2        8.17       -1.87     10.69 o 
  -7   9   2        6.03       -7.56      8.30 o 
  -6   9   2      484.37      462.10     14.98 o 
  -5   9   2       68.53       77.23      6.00 o 
  -4   9   2      110.29      130.78      6.41 o 
  -3   9   2        0.83       -2.32      3.66 o 
  -2   9   2      112.03      134.28      5.99 o 
  -1   9   2        0.14        0.00      3.07 o 
   0   9   2      448.76      427.02      8.66 o 
   1   9   2       25.55       37.12      7.57 o 
   2   9   2        7.81       14.40      5.75 o 
   3   9   2       18.08       17.94      5.89 o 
   4   9   2        4.86        2.63     10.60 o 
   5   9   2      112.21      100.85     11.36 o 
   6   9   2      103.49       99.81     12.12 o 
   7   9   2        4.60        0.88      8.94 o 
   8   9   2       47.97       58.06     21.97 o 
   9   9   2        0.76       -7.54     11.31 o 
  -8  10   2       32.96       61.79     16.04 o 
  -7  10   2       40.78       40.84     11.11 o 
  -6  10   2       71.64       58.71      7.97 o 
  -5  10   2      489.34      476.45     11.17 o 
  -4  10   2       77.53       78.94      5.93 o 
  -3  10   2        1.27        1.16      3.77 o 
  -2  10   2      274.69      271.40      7.80 o 
  -1  10   2        4.11        8.45      4.34 o 
   0  10   2      175.80      203.82      7.83 o 
   1  10   2        7.50        8.95      5.83 o 
   2  10   2      273.01      258.84     10.75 o 
   3  10   2      147.22      153.54      9.28 o 
   4  10   2      145.41      176.82     16.17 o 
   5  10   2       20.59       17.67      8.90 o 
   6  10   2       66.66       75.05     21.88 o 
   7  10   2        0.56       -8.49      8.49 o 
   8  10   2        5.37        6.02     13.93 o 
  -8  11   2       16.69       15.23     14.96 o 
  -7  11   2        9.26       -2.58     15.86 o 
  -6  11   2       31.43       15.38      9.47 o 
  -5  11   2        2.24        5.19      4.34 o 
  -4  11   2       77.53       72.01      5.93 o 
  -3  11   2      450.70      457.95     10.66 o 
  -2  11   2       32.53       34.29      5.29 o 
  -1  11   2      275.98      282.91      9.52 o 
   0  11   2       15.17       19.84      4.99 o 
   1  11   2        3.45        6.47      4.46 o 
   2  11   2       65.71       71.49      8.07 o 
   3  11   2      420.14      408.90     13.82 o 
   4  11   2      323.71      336.78     16.66 o 
   5  11   2      215.24      206.44     14.89 o 
   6  11   2       16.44        8.09     10.16 o 
   7  11   2        6.88       -2.04     13.45 o 
   8  11   2        9.98      -10.55     10.55 o 
  -8  12   2        0.23       23.97     17.31 o 
  -7  12   2        7.79        5.86     14.51 o 
  -6  12   2       31.85       18.21      9.05 o 
  -5  12   2        2.72       -4.96      4.96 o 
  -4  12   2       98.98       82.99      8.37 o 
  -3  12   2        5.54        2.60      5.70 o 
  -2  12   2       27.06       18.86      6.70 o 
  -1  12   2      557.40      553.39     15.90 o 
   0  12   2        8.41        0.99      8.28 o 
   1  12   2       27.02       19.40      6.43 o 
   2  12   2        6.30       -0.90      5.72 o 
   3  12   2        2.57       -5.47      5.47 o 
   4  12   2        1.60       -7.21      7.21 o 
   5  12   2       57.39       55.13     11.07 o 
   6  12   2        1.91       -9.56      9.96 o 
   7  12   2        0.30       -7.82     21.95 o 
  -6  13   2       12.06        3.40     11.97 o 
  -5  13   2       22.16       23.54     12.11 o 
  -4  13   2       36.06       39.48      7.42 o 
  -3  13   2       53.95       60.55      7.79 o 
  -2  13   2      156.65      167.91     10.23 o 
  -1  13   2      184.23      183.81     10.71 o 
   0  13   2      203.88      212.96     10.85 o 
   1  13   2       42.45       41.92      7.43 o 
   2  13   2       28.97       29.93      7.27 o 
   3  13   2      215.14      213.86     11.43 o 
   4  13   2       77.61      105.34     12.32 o 
   5  13   2        0.07       -8.86      9.47 o 
   6  13   2       21.51       -0.66     12.46 o 
   7  13   2        0.02       -9.37      9.37 o 
  -6  14   2        1.26      -11.22     11.58 o 
  -5  14   2       17.52       37.38     10.07 o 
  -4  14   2        0.31        2.55      8.59 o 
  -3  14   2        7.89       -0.06      7.71 o 
  -2  14   2       35.86       29.22      9.03 o 
  -1  14   2        5.79        9.00      7.03 o 
   0  14   2      161.02      178.90     11.51 o 
   1  14   2        1.30       -5.89      5.89 o 
   2  14   2       38.83       47.09      8.30 o 
   3  14   2       80.67       90.05     10.18 o 
   4  14   2        2.03       -6.35      6.35 o 
   5  14   2        0.55        0.45      9.62 o 
   6  14   2        0.24      -10.61     10.61 o 
  -6  15   2        6.36       28.20     16.64 o 
  -5  15   2        0.29        6.63      9.58 o 
  -4  15   2        0.23       -4.66      8.28 o 
  -3  15   2       20.93        9.98      8.56 o 
  -2  15   2        1.56        7.33      8.69 o 
  -1  15   2       33.79       36.56     13.59 o 
   0  15   2       46.12       47.90     10.02 o 
   1  15   2        1.08        4.96      6.56 o 
   2  15   2       35.31       42.04      8.22 o 
   3  15   2       20.30       18.09      7.94 o 
   4  15   2        2.77       -6.91      7.53 o 
   5  15   2        2.02       -8.17     10.01 o 
  -5  16   2        0.07       -1.19      9.72 o 
  -4  16   2       14.49       22.09     14.51 o 
  -3  16   2        2.85        0.07      8.70 o 
  -2  16   2        0.08        4.22     11.69 o 
  -1  16   2        0.22       -8.90     11.74 o 
   0  16   2        4.27       -1.70      8.28 o 
   1  16   2        5.18       -8.64     15.47 o 
   2  16   2        0.78        3.88     11.94 o 
   3  16   2        9.77       -3.91      7.47 o 
   4  16   2       28.64       18.46      8.88 o 
  -3  17   2       38.17       70.40     12.11 o 
  -2  17   2       14.10       -8.54      8.54 o 
  -1  17   2       17.71       38.62     10.56 o 
   0  17   2        2.07        6.86     11.38 o 
   1  17   2        5.10        4.16      8.76 o 
   2  17   2       17.64       13.49      9.93 o 
   3  17   2        7.65        8.87     10.65 o 
  -1  18   2        0.99       -0.73     12.19 o 
   0  18   2        1.36       -3.42      9.39 o 
   1  18   2        6.40        7.50      9.78 o 
  -9   0   3      168.45      186.26     23.50 o 
  -7   0   3      497.09      496.63     27.84 o 
  -5   0   3        6.52        0.66      8.82 o 
  -3   0   3     1426.14     1473.13     30.91 o 
  -1   0   3       12.02       14.53      3.98 o 
   1   0   3        5.19        2.32      4.92 o 
   3   0   3      205.10      190.93     12.08 o 
   5   0   3       37.80       39.77      9.69 o 
   7   0   3      152.76      170.49     12.97 o 
   9   0   3      102.58      124.72     13.10 o 
 -10   1   3        7.82       22.89     10.72 o 
  -9   1   3       18.39       33.77     17.58 o 
  -8   1   3       58.17       74.69     11.47 o 
  -7   1   3      408.83      371.51     17.51 o 
  -6   1   3      662.57      615.38     21.15 o 
  -5   1   3        7.32       -4.54      4.54 o 
  -4   1   3     2531.08     2600.99     42.00 o 
  -3   1   3      402.08      405.67      9.04 o 
  -2   1   3      846.78      842.86     13.69 o 
  -1   1   3       47.69       68.70      3.89 o 
   0   1   3      428.60      387.86      8.44 o 
   1   1   3     9028.79     9360.00    131.59 o 
   2   1   3     1103.48     1035.57     18.04 o 
   3   1   3      285.84      287.08      8.85 o 
   4   1   3       17.51       27.72      4.75 o 
   5   1   3      126.74      137.67      8.96 o 
   6   1   3        0.11       -1.72      4.33 o 
   7   1   3      104.76      124.94      8.42 o 
   8   1   3       19.31       17.38      6.01 o 
   9   1   3        6.59       10.20      6.48 o 
  10   1   3       45.04       57.43      8.74 o 
 -10   2   3      103.01      143.06     15.67 o 
  -9   2   3        6.28       15.67     14.97 o 
  -8   2   3      105.42      117.47     12.93 o 
  -7   2   3        1.35        2.48      7.85 o 
  -6   2   3     1244.21     1252.31     32.24 o 
  -5   2   3      343.34      326.76     12.13 o 
  -4   2   3        6.59       22.43      8.04 o 
  -3   2   3     1868.65     1866.81     26.63 o 
  -2   2   3       25.92       24.68      3.08 o 
  -1   2   3       46.82       57.19      3.07 o 
   0   2   3      385.80      322.69     23.94 o 
   1   2   3     1626.84     1869.91     29.09 o 
   2   2   3      284.54      272.48      8.08 o 
   3   2   3     2528.05     2542.12     39.76 o 
   4   2   3       61.33       66.47      5.78 o 
   5   2   3        0.01        0.86      4.63 o 
   6   2   3       10.02       15.67      5.78 o 
   7   2   3       38.70       41.07      7.11 o 
   8   2   3      111.68      129.50      9.15 o 
   9   2   3        0.08       -6.07      6.07 o 
  10   2   3       73.11       94.38     13.76 o 
 -10   3   3        6.06       14.47     10.80 o 
  -9   3   3       25.87       40.67     18.99 o 
  -8   3   3        5.80        0.57     10.45 o 
  -7   3   3      290.93      301.74     16.01 o 
  -6   3   3        0.70       -0.02     13.52 o 
  -5   3   3      812.55      811.96     29.63 o 
  -4   3   3      275.31      303.37      7.81 o 
  -3   3   3      588.97      668.51      9.23 o 
  -2   3   3      240.00      251.55      6.34 o 
  -1   3   3       94.56       89.62      3.14 o 
   0   3   3      819.65      747.70     11.46 o 
   1   3   3      340.56      326.56      7.45 o 
   2   3   3       47.12       47.63      3.84 o 
   3   3   3      118.21      143.42      6.39 o 
   4   3   3      500.54      488.54     12.34 o 
   5   3   3      197.15      207.00      9.13 o 
   6   3   3       71.74       90.49     12.86 o 
   7   3   3       12.80       19.03      6.68 o 
   8   3   3       18.42       12.31      7.22 o 
   9   3   3        1.77       -0.33      6.09 o 
  10   3   3        6.48       -4.47      8.99 o 
 -10   4   3        6.56        3.67     10.10 o 
  -9   4   3       10.63        0.42     10.08 o 
  -8   4   3       78.34       92.21     12.70 o 
  -7   4   3     1373.30     1205.65     32.80 o 
  -6   4   3      318.02      303.36     23.72 o 
  -5   4   3      153.42      172.56      9.48 o 
  -4   4   3        7.07        3.76      3.55 o 
  -3   4   3      289.19      255.83      5.99 o 
  -2   4   3     1077.34     1140.29     13.75 o 
  -1   4   3        1.15       -1.54      1.76 o 
   0   4   3      789.11      815.68     12.63 o 
   1   4   3      138.85      113.74      7.54 o 
   2   4   3      403.06      403.84     10.52 o 
   3   4   3      571.64      582.04     15.48 o 
   4   4   3      153.82      139.22      7.09 o 
   5   4   3      306.39      281.29     10.36 o 
   6   4   3      194.44      192.96      9.80 o 
   7   4   3       53.16       57.21     12.34 o 
   8   4   3       83.95       83.57     11.74 o 
   9   4   3        4.57        3.56      7.33 o 
  10   4   3        0.09       -4.52      8.85 o 
 -10   5   3        1.67        9.22     15.52 o 
  -9   5   3        3.21       -3.94     10.17 o 
  -8   5   3        1.30       -0.03      8.57 o 
  -7   5   3        1.09       -7.36      7.36 o 
  -6   5   3       19.41       10.22      6.67 o 
  -5   5   3       15.50       18.05      6.09 o 
  -4   5   3     2659.94     2771.53     33.72 o 
  -3   5   3      653.36      699.77     11.20 o 
  -2   5   3      506.31      602.92      9.89 o 
  -1   5   3      152.10      155.27      4.78 o 
   0   5   3     1256.31     1342.29     17.42 o 
   1   5   3     1244.02     1312.21     28.84 o 
   2   5   3     2089.55     1847.64     38.30 o 
   3   5   3      331.59      303.24      8.68 o 
   4   5   3       29.25       24.69      4.97 o 
   5   5   3       26.69       34.29      6.15 o 
   6   5   3       23.99       24.11      6.31 o 
   7   5   3       18.77        7.71      7.69 o 
   8   5   3        2.07       -8.01      8.01 o 
   9   5   3       57.90       73.67     11.58 o 
  -9   6   3       21.50       27.44     10.52 o 
  -8   6   3        1.56       -1.40      8.88 o 
  -7   6   3       24.13        8.08     10.19 o 
  -6   6   3       10.69        9.32      6.92 o 
  -5   6   3      170.75      157.89      8.98 o 
  -4   6   3       30.79       47.54      4.40 o 
  -3   6   3      469.81      427.73      8.62 o 
  -2   6   3      642.77      672.81     11.03 o 
  -1   6   3       74.75       97.59      4.30 o 
   0   6   3        3.03       -0.66      2.93 o 
   1   6   3     1529.41     1521.83     26.56 o 
   2   6   3       97.90      116.57      8.58 o 
   3   6   3       68.67       76.31      5.15 o 
   4   6   3        0.78        0.08      4.17 o 
   5   6   3       51.74       46.93     11.35 o 
   6   6   3        1.34       -5.77      7.11 o 
   7   6   3       41.80       33.26      9.60 o 
   8   6   3        1.94       -3.85      9.21 o 
   9   6   3       11.44        1.68     10.02 o 
  -9   7   3        6.79        6.88      9.91 o 
  -8   7   3       59.21       73.89     23.00 o 
  -7   7   3      208.11      203.10     13.91 o 
  -6   7   3       36.12       38.98      7.43 o 
  -5   7   3      205.41      199.76      8.45 o 
  -4   7   3       28.68       34.42      4.39 o 
  -3   7   3      200.49      209.19      6.69 o 
  -2   7   3       15.55       12.27      3.34 o 
  -1   7   3     1952.66     2041.77     25.78 o 
   0   7   3      416.74      391.35      7.51 o 
   1   7   3      537.99      585.89     14.77 o 
   2   7   3      352.45      328.32     13.23 o 
   3   7   3      139.57      146.34     10.61 o 
   4   7   3        5.89        9.02      6.64 o 
   5   7   3       49.01       40.56     16.35 o 
   6   7   3        7.93        8.57      7.77 o 
   7   7   3       12.01        5.61      8.35 o 
   8   7   3       14.34       12.52     11.90 o 
   9   7   3        6.70       -4.49     10.33 o 
  -9   8   3        6.92       -4.68     10.59 o 
  -8   8   3        0.83        1.31      9.80 o 
  -7   8   3        8.11       -1.58      8.88 o 
  -6   8   3       21.74       18.99      6.89 o 
  -5   8   3       19.32       11.59      4.74 o 
  -4   8   3      361.60      371.43      9.14 o 
  -3   8   3       15.41        9.97      3.78 o 
  -2   8   3      756.60      786.37     13.82 o 
  -1   8   3        0.63        0.10      2.95 o 
   0   8   3       70.31       76.23      9.16 o 
   1   8   3       13.24       25.14      5.43 o 
   2   8   3      189.24      205.05      8.91 o 
   3   8   3        0.51        1.67      6.04 o 
   4   8   3      640.22      617.91     20.50 o 
   5   8   3       12.41       18.76      8.58 o 
   6   8   3       19.86       16.12     10.67 o 
   7   8   3       31.65       25.14     10.42 o 
   8   8   3       17.68       39.79     16.78 o 
   9   8   3        7.80       10.08     11.13 o 
  -9   9   3       92.13      105.68     15.26 o 
  -8   9   3        6.09        6.57     10.26 o 
  -7   9   3       66.61       50.83     10.73 o 
  -6   9   3        1.15       -2.16      8.54 o 
  -5   9   3      575.24      579.40     12.21 o 
  -4   9   3      516.51      519.94     11.28 o 
  -3   9   3      256.46      251.25      7.76 o 
  -2   9   3      193.68      191.22      6.93 o 
  -1   9   3        3.36        4.12      4.24 o 
   0   9   3       19.15       19.22      4.55 o 
   1   9   3      303.80      299.98     11.04 o 
   2   9   3       43.32       38.34      6.41 o 
   3   9   3      780.73      743.18     22.79 o 
   4   9   3        3.54       16.42     10.64 o 
   5   9   3       11.17        6.23      8.61 o 
   6   9   3       49.75       26.98      9.27 o 
   7   9   3       49.65       38.49     10.80 o 
   8   9   3        0.72       -6.67      8.91 o 
  -8  10   3        3.75       14.46      9.81 o 
  -7  10   3       14.40       15.05      9.57 o 
  -6  10   3        7.34       -2.45      6.68 o 
  -5  10   3        5.58        0.90      4.40 o 
  -4  10   3       24.68       24.35      4.92 o 
  -3  10   3      302.45      297.89      9.87 o 
  -2  10   3       36.24       35.65      5.61 o 
  -1  10   3       27.55       23.50      5.02 o 
   0  10   3        0.02       -4.01      4.01 o 
   1  10   3       15.76       18.52      5.32 o 
   2  10   3       68.04       67.87      7.74 o 
   3  10   3       72.05       81.75     19.89 o 
   4  10   3      461.04      420.01     17.85 o 
   5  10   3       27.40       29.84     10.19 o 
   6  10   3       93.03      108.30     19.01 o 
   7  10   3        0.53       -8.88      8.88 o 
   8  10   3        1.94      -10.41     10.41 o 
  -8  11   3       41.06       45.04     11.51 o 
  -7  11   3       22.45       15.69     12.00 o 
  -6  11   3        7.56        7.17      9.15 o 
  -5  11   3        1.25       -3.08      4.40 o 
  -4  11   3       77.89      101.17     14.98 o 
  -3  11   3      353.36      355.53     10.91 o 
  -2  11   3       59.76       54.83      5.99 o 
  -1  11   3        0.52       -2.28      4.68 o 
   0  11   3       92.28      109.34      7.51 o 
   1  11   3      113.99      124.78     11.54 o 
   2  11   3        6.05       11.98      6.26 o 
   3  11   3      164.24      168.02     10.22 o 
   4  11   3       40.83       38.97     16.81 o 
   5  11   3        9.38        3.32      8.65 o 
   6  11   3       29.68       30.61     10.06 o 
   7  11   3        3.36        2.42     14.00 o 
   8  11   3        0.01      -11.08     11.08 o 
  -7  12   3        0.65       36.61     16.70 o 
  -6  12   3       72.55       63.00     14.09 o 
  -5  12   3       60.30       53.16      6.61 o 
  -4  12   3        1.87       -2.05      4.91 o 
  -3  12   3        0.60       -4.33      4.52 o 
  -2  12   3       53.08       52.26      6.26 o 
  -1  12   3       11.35       24.86     13.65 o 
   0  12   3        0.00       -4.75      4.75 o 
   1  12   3      316.46      313.06     12.55 o 
   2  12   3       11.28        2.90      8.71 o 
   3  12   3       27.88       25.36      7.05 o 
   4  12   3       39.49       30.49      9.54 o 
   5  12   3        0.16       -8.99      8.99 o 
   6  12   3        0.04       -8.93      8.93 o 
   7  12   3        1.34       -9.54      9.54 o 
  -6  13   3        1.50        2.71     14.57 o 
  -5  13   3       17.91       13.88      9.42 o 
  -4  13   3        0.01        1.80      6.29 o 
  -3  13   3       14.60        8.13      6.02 o 
  -2  13   3      494.67      450.96     14.71 o 
  -1  13   3       61.93       68.55      8.59 o 
   0  13   3       19.85       23.07      6.77 o 
   1  13   3        0.23       -1.39      5.99 o 
   2  13   3       76.20       90.03     17.77 o 
   3  13   3       14.16       20.78      6.79 o 
   4  13   3       11.13       16.73      9.26 o 
   5  13   3        0.16       -4.11     19.33 o 
   6  13   3       31.17       43.40     22.30 o 
   7  13   3       28.99       19.58     17.25 o 
  -5  14   3        0.40      -10.23     11.72 o 
  -4  14   3        7.62       -4.81     10.05 o 
  -3  14   3       10.59       21.35      7.05 o 
  -2  14   3       67.35       79.67      8.95 o 
  -1  14   3       90.76       99.79      9.82 o 
   0  14   3      362.82      347.43     11.59 o 
   1  14   3        4.40        2.09      6.65 o 
   2  14   3        2.54       -3.77      6.02 o 
   3  14   3       48.66       42.13      8.97 o 
   4  14   3       13.87        9.40     12.72 o 
   5  14   3        8.68       -2.58     11.96 o 
   6  14   3        0.05       -6.49     10.68 o 
  -5  15   3       57.32       67.96     16.48 o 
  -4  15   3        0.16       -4.08     11.16 o 
  -3  15   3        5.92       -4.99      6.86 o 
  -2  15   3        0.22       -7.48      7.48 o 
  -1  15   3       11.99       17.28      7.17 o 
   0  15   3        1.06       -1.79      6.17 o 
   1  15   3       60.04       52.84      8.20 o 
   2  15   3        4.83        5.66      7.01 o 
   3  15   3        1.95       -2.33      6.82 o 
   4  15   3        2.20       -7.34     10.09 o 
   5  15   3        3.09       -2.98     11.31 o 
  -4  16   3        0.12        9.14     21.23 o 
  -3  16   3        3.90        1.77      8.44 o 
  -2  16   3        8.19        8.21     10.52 o 
  -1  16   3       14.66       12.58      9.31 o 
   0  16   3        0.09       -5.47      6.27 o 
   1  16   3        0.07       -2.19      6.64 o 
   2  16   3        7.02        8.54      7.93 o 
   3  16   3       53.32       63.88     10.63 o 
   4  16   3        0.31        7.40     26.06 o 
  -3  17   3        0.93       11.10     21.84 o 
  -2  17   3       25.57       35.56     10.81 o 
  -1  17   3        5.16        7.75      9.03 o 
   0  17   3        6.73        5.68      8.90 o 
   1  17   3        0.46       -0.32     15.62 o 
   2  17   3       24.33       13.00     20.49 o 
   3  17   3        0.81        5.46     10.99 o 
 -10   0   4       48.36       95.58     19.77 o 
  -8   0   4        0.40       -7.91     11.34 o 
  -6   0   4       21.18       25.52     11.78 o 
  -4   0   4     1604.17     1545.68     34.40 o 
  -2   0   4     1724.47     1873.52     49.16 o 
   0   0   4      630.34      540.78     19.85 o 
   2   0   4      585.29      656.68     23.39 o 
   4   0   4       48.28       52.07      6.99 o 
   6   0   4      139.25      156.58     11.70 o 
   8   0   4        8.22       -4.18      7.68 o 
  10   0   4       13.53        0.84     10.72 o 
 -10   1   4        2.25       10.63     10.99 o 
  -9   1   4       64.21       70.54     11.78 o 
  -8   1   4        1.48       -1.19     10.42 o 
  -7   1   4        9.61       21.66     11.56 o 
  -6   1   4       41.42       32.55      9.33 o 
  -5   1   4        4.11        1.12      4.42 o 
  -4   1   4      125.35      113.23      6.88 o 
  -3   1   4       20.08       21.22      3.79 o 
  -2   1   4     1151.52     1182.31     21.29 o 
  -1   1   4      320.63      316.21      6.28 o 
   0   1   4      122.76      107.45      4.94 o 
   1   1   4       54.09       47.58      4.07 o 
   2   1   4       90.28       91.33      5.23 o 
   3   1   4     1681.21     1722.91     29.10 o 
   4   1   4      241.45      240.17      9.04 o 
   5   1   4      104.27      146.39      8.84 o 
   6   1   4      151.45      157.71      8.49 o 
   7   1   4        4.21        0.65      5.30 o 
   8   1   4       27.07       26.11      6.36 o 
   9   1   4       16.03        6.69      6.57 o 
  10   1   4        3.77       -5.57      9.15 o 
 -10   2   4        8.82       -2.07     10.93 o 
  -9   2   4        1.68        3.64      9.81 o 
  -8   2   4      154.36      164.74     15.02 o 
  -7   2   4        4.20        0.60      8.38 o 
  -6   2   4        2.12       -4.52      5.85 o 
  -5   2   4      228.89      222.95     13.97 o 
  -4   2   4        0.09       -1.92      3.59 o 
  -3   2   4     1402.10     1377.94     21.46 o 
  -2   2   4      602.97      689.73     12.51 o 
  -1   2   4     1174.02     1157.58     15.52 o 
   0   2   4      604.41      579.68     10.18 o 
   1   2   4      214.33      212.02      6.88 o 
   2   2   4      594.50      607.96     12.93 o 
   3   2   4     5523.68     5507.86    118.78 o 
   4   2   4      403.48      415.20     11.58 o 
   5   2   4       23.60       23.19      5.85 o 
   6   2   4       21.68       24.35      6.62 o 
   7   2   4        1.07       -1.93      4.99 o 
   8   2   4       26.10       20.34      6.47 o 
   9   2   4        0.56       -0.93     10.99 o 
 -10   3   4        6.42       16.76     14.71 o 
  -9   3   4       18.62       30.17     10.34 o 
  -8   3   4      222.40      216.77     14.96 o 
  -7   3   4      803.81      758.83     24.95 o 
  -6   3   4       20.11       25.59     12.51 o 
  -5   3   4      313.74      281.62     11.45 o 
  -4   3   4       84.82       89.35      6.46 o 
  -3   3   4        5.09        4.49      2.35 o 
  -2   3   4      733.44      687.28     10.71 o 
  -1   3   4     1122.48     1125.79     15.29 o 
   0   3   4        1.03        2.34      2.33 o 
   1   3   4        7.08        9.18      4.25 o 
   2   3   4     2606.37     2574.94     41.20 o 
   3   3   4      203.77      214.19      7.80 o 
   4   3   4       31.51       41.49      5.37 o 
   5   3   4      144.85      134.82      8.52 o 
   6   3   4      111.64      128.62      9.56 o 
   7   3   4        1.19       -3.51      6.21 o 
   8   3   4       11.47       12.39      7.45 o 
   9   3   4       10.99       -0.43      7.75 o 
 -10   4   4        1.50       22.92     11.27 o 
  -9   4   4        9.70        4.62      9.07 o 
  -8   4   4        4.94       -3.85      8.56 o 
  -7   4   4        0.64      -12.44     14.31 o 
  -6   4   4      858.03      783.93     19.95 o 
  -5   4   4        6.27        2.45      5.45 o 
  -4   4   4        1.61       -4.73      4.73 o 
  -3   4   4        7.22        6.05      2.36 o 
  -2   4   4      217.49      227.46      5.72 o 
  -1   4   4      183.30      189.47      5.14 o 
   0   4   4      334.56      310.99      6.27 o 
   1   4   4      630.20      605.92     12.00 o 
   2   4   4     1524.07     1587.14     26.38 o 
   3   4   4      168.05      149.78      6.67 o 
   4   4   4       28.16       25.19      5.11 o 
   5   4   4       37.40       29.32      6.17 o 
   6   4   4        8.69        7.61      8.27 o 
   7   4   4       41.61       29.08      9.14 o 
   8   4   4        0.32       -8.26      8.26 o 
   9   4   4       14.21       -0.22      8.45 o 
  -9   5   4       80.06      100.90     13.11 o 
  -8   5   4        6.40        2.18     10.40 o 
  -7   5   4       50.09       44.90     10.11 o 
  -6   5   4       99.25      102.85      9.48 o 
  -5   5   4      206.40      202.18     10.59 o 
  -4   5   4      549.46      538.47     14.76 o 
  -3   5   4       35.53       50.89      3.85 o 
  -2   5   4      184.66      195.65      4.93 o 
  -1   5   4       60.00       53.88      3.07 o 
   0   5   4      238.19      259.63      5.49 o 
   1   5   4       30.83       60.84      7.08 o 
   2   5   4       16.47       17.62      7.89 o 
   3   5   4       59.78       64.74      5.09 o 
   4   5   4      225.21      207.92     11.67 o 
   5   5   4      296.95      296.77     16.88 o 
   6   5   4       68.31       84.82     10.85 o 
   7   5   4       27.44       29.97      9.40 o 
   8   5   4       14.06        3.68      9.68 o 
   9   5   4       17.44       12.75     10.44 o 
  -9   6   4       22.16       20.65     26.96 o 
  -8   6   4       65.23       59.01     28.77 o 
  -7   6   4        1.32       -7.85      7.85 o 
  -6   6   4        4.48       -1.26      5.94 o 
  -5   6   4       24.14       16.53      6.55 o 
  -4   6   4      823.12      761.32     14.78 o 
  -3   6   4       10.21       16.69      3.54 o 
  -2   6   4      277.63      272.28      6.93 o 
  -1   6   4      532.69      558.62      8.48 o 
   0   6   4      221.11      187.88      7.71 o 
   1   6   4        0.26        1.43      5.20 o 
   2   6   4      127.93      133.65      9.59 o 
   3   6   4      192.85      195.75     14.34 o 
   4   6   4        6.13        4.73      6.55 o 
   5   6   4        3.12        3.66      7.11 o 
   6   6   4       13.54       16.37     17.40 o 
   7   6   4        3.91       -0.81      8.01 o 
   8   6   4       62.59       61.74     12.00 o 
   9   6   4        0.59      -15.27     15.84 o 
  -9   7   4        1.04       12.02     10.74 o 
  -8   7   4       66.49       74.87     12.64 o 
  -7   7   4        5.72        1.37      7.08 o 
  -6   7   4      136.60      132.05     11.93 o 
  -5   7   4      679.44      678.26     23.89 o 
  -4   7   4        2.41        3.61      4.28 o 
  -3   7   4      167.16      157.37      6.73 o 
  -2   7   4       13.31       20.22      3.71 o 
  -1   7   4      105.97      127.42      6.50 o 
   0   7   4       12.29       18.55      4.40 o 
   1   7   4      258.70      231.17     11.73 o 
   2   7   4       41.05       51.72     15.28 o 
   3   7   4       10.02       16.71      6.97 o 
   4   7   4        3.78       -6.29      6.29 o 
   5   7   4       91.12       94.56     11.42 o 
   6   7   4       28.09       23.22      9.12 o 
   7   7   4        0.51       -7.30      7.30 o 
   8   7   4        0.64       -9.45      9.45 o 
   9   7   4        6.43       -2.76     10.74 o 
  -9   8   4        6.49        3.12     11.70 o 
  -8   8   4        0.01       -9.23      9.23 o 
  -7   8   4       27.63       29.05     10.03 o 
  -6   8   4      122.59      118.59      9.91 o 
  -5   8   4      141.88      147.19     12.55 o 
  -4   8   4      112.07      129.84      7.85 o 
  -3   8   4      322.73      329.25      8.52 o 
  -2   8   4        2.26       -3.81      3.81 o 
  -1   8   4       84.81       87.30      6.05 o 
   0   8   4      201.59      217.66      8.16 o 
   1   8   4       14.82       17.50      5.19 o 
   2   8   4       88.53      109.41     10.38 o 
   3   8   4       44.97       38.64      8.57 o 
   4   8   4        0.87       -4.06      6.62 o 
   5   8   4       66.75       55.35     12.68 o 
   6   8   4       21.09       19.09     10.41 o 
   7   8   4      170.19      183.85     16.46 o 
   8   8   4        0.34       -4.04      9.82 o 
  -8   9   4       31.31       24.06     10.19 o 
  -7   9   4        6.50        1.86      7.31 o 
  -6   9   4       52.38       52.70      8.13 o 
  -5   9   4        5.34        4.70      6.09 o 
  -4   9   4      737.61      698.67     13.28 o 
  -3   9   4       91.15      105.86      7.11 o 
  -2   9   4      117.03      145.96      7.83 o 
  -1   9   4       42.66       39.14      5.28 o 
   0   9   4      180.07      172.70      7.70 o 
   1   9   4       99.85      127.92     10.45 o 
   2   9   4      107.81      101.40     10.69 o 
   3   9   4       86.34       79.09     12.25 o 
   4   9   4      140.98      154.67     15.69 o 
   5   9   4      239.70      214.97     15.39 o 
   6   9   4      112.64      100.96     12.41 o 
   7   9   4        8.36        1.88      9.28 o 
   8   9   4        4.15       -9.54      9.54 o 
  -8  10   4        1.95       -0.18     10.46 o 
  -7  10   4       42.59       44.42      9.05 o 
  -6  10   4       39.50       37.95      8.86 o 
  -5  10   4      101.51      109.13     11.83 o 
  -4  10   4        1.73       -0.73      4.62 o 
  -3  10   4      129.54      145.89      8.25 o 
  -2  10   4       11.16       11.18      5.10 o 
  -1  10   4        6.51       14.11      5.14 o 
   0  10   4      917.93      891.34     17.78 o 
   1  10   4       19.28       20.85      6.96 o 
   2  10   4        9.12       12.18      7.85 o 
   3  10   4        0.12        4.82      7.46 o 
   4  10   4       36.76       51.26      9.76 o 
   5  10   4       75.74       87.75     20.90 o 
   6  10   4       18.58       10.91      9.00 o 
   7  10   4        0.07        5.43     20.31 o 
   8  10   4        2.20      -14.65     14.65 o 
  -7  11   4        4.35       -9.10      9.10 o 
  -6  11   4        0.11        6.16      9.50 o 
  -5  11   4       67.43       74.57     11.08 o 
  -4  11   4        0.21       -3.07      4.99 o 
  -3  11   4       26.12       25.66      5.39 o 
  -2  11   4      149.25      150.52      8.34 o 
  -1  11   4      171.19      171.45      8.37 o 
   0  11   4       56.00       63.33      6.62 o 
   1  11   4      233.57      220.31     10.20 o 
   2  11   4      191.15      176.88     10.19 o 
   3  11   4        0.03        3.73      8.16 o 
   4  11   4       91.74       95.73     22.35 o 
   5  11   4       35.61       39.53     12.28 o 
   6  11   4       44.34       19.11      9.63 o 
   7  11   4       20.55       -6.32     10.18 o 
  -7  12   4        7.04       -1.85     13.62 o 
  -6  12   4        0.30       -8.46      8.46 o 
  -5  12   4        4.09        2.67      7.82 o 
  -4  12   4      263.25      253.89     11.00 o 
  -3  12   4       13.55        4.05      5.15 o 
  -2  12   4       53.22       46.66      7.29 o 
  -1  12   4        0.02       -0.40      4.76 o 
   0  12   4      107.92       96.49      7.56 o 
   1  12   4        8.73        0.08      5.05 o 
   2  12   4       18.09       15.57      6.78 o 
   3  12   4       26.06       32.11      8.97 o 
   4  12   4       28.20       41.34     10.46 o 
   5  12   4       19.85       12.13     13.34 o 
   6  12   4        0.25      -11.22     11.22 o 
   7  12   4        6.86       -2.46     11.70 o 
  -6  13   4       16.77       18.48     10.47 o 
  -5  13   4        0.10      -12.11     18.05 o 
  -4  13   4        0.02       -1.24      5.28 o 
  -3  13   4        7.95        9.20      5.42 o 
  -2  13   4      101.30      122.40     11.21 o 
  -1  13   4       22.41       22.79      6.15 o 
   0  13   4        2.23        8.06      5.54 o 
   1  13   4       22.26       14.53      5.81 o 
   2  13   4       17.58        1.31      5.60 o 
   3  13   4        7.87       -7.53     17.22 o 
   4  13   4        8.36        1.63      8.42 o 
   5  13   4        6.86        4.29     10.32 o 
   6  13   4        0.13      -10.28     10.28 o 
  -6  14   4        8.48       13.57     16.09 o 
  -5  14   4       17.04       -5.34     14.13 o 
  -4  14   4        0.41       -5.93      7.98 o 
  -3  14   4        5.71        6.19      6.65 o 
  -2  14   4        7.61       -4.79      6.32 o 
  -1  14   4       25.95       24.78      7.14 o 
   0  14   4      139.12      166.62     11.49 o 
   1  14   4      146.60      172.43     11.55 o 
   2  14   4        0.66        4.26      6.02 o 
   3  14   4        0.21        0.99      9.11 o 
   4  14   4        3.08       11.15     18.16 o 
   5  14   4       10.80       -3.98     10.35 o 
  -4  15   4        3.65       -2.12      9.09 o 
  -3  15   4        0.43       -0.21      8.04 o 
  -2  15   4       34.24       55.41      9.03 o 
  -1  15   4       80.63       75.59      9.35 o 
   0  15   4        0.09        0.42      9.40 o 
   1  15   4       55.88       49.01      8.33 o 
   2  15   4        8.81        4.72     12.51 o 
   3  15   4        2.44        1.13      9.88 o 
   4  15   4        0.00        6.50     11.00 o 
  -3  16   4        5.88       -0.90      7.56 o 
  -2  16   4       22.42       27.98      7.86 o 
  -1  16   4        6.13        0.42      7.69 o 
   0  16   4        0.21        0.03      6.88 o 
   1  16   4       22.81       29.41      7.94 o 
   2  16   4        6.32       -1.84     12.57 o 
   3  16   4        1.26       -9.63      9.63 o 
  -2  17   4        7.78        4.46      9.48 o 
  -1  17   4        4.55       -3.28      9.40 o 
   0  17   4        1.03       -6.31      7.37 o 
   1  17   4       13.08        2.09      7.70 o 
  -9   0   5      158.73      181.59     24.61 o 
  -7   0   5       23.33       20.68     13.96 o 
  -5   0   5      398.38      400.13     15.73 o 
  -3   0   5      968.00     1143.81     27.37 o 
  -1   0   5      210.31      183.83     10.08 o 
   1   0   5      276.48      270.74     13.75 o 
   3   0   5     1110.31     1097.16     25.84 o 
   5   0   5       37.98       58.45      8.70 o 
   7   0   5       18.16       18.47     11.68 o 
   9   0   5       41.85       49.67     12.28 o 
  -9   1   5       38.20       25.86     11.90 o 
  -8   1   5        7.25        7.64      9.07 o 
  -7   1   5      254.27      266.82     20.38 o 
  -6   1   5      145.35      163.05     10.55 o 
  -5   1   5      953.78      914.79     18.06 o 
  -4   1   5        4.37       -0.43      3.91 o 
  -3   1   5       43.44       57.15      5.21 o 
  -2   1   5     2121.37     2190.14     34.43 o 
  -1   1   5      117.72      116.93      4.51 o 
   0   1   5       10.43        2.40      2.57 o 
   1   1   5      422.68      399.02     13.21 o 
   2   1   5      310.22      311.86      9.38 o 
   3   1   5       68.35       76.75      6.20 o 
   4   1   5       90.07      112.91      7.73 o 
   5   1   5       19.69       12.53      5.21 o 
   6   1   5       29.41       31.39      6.05 o 
   7   1   5        7.12        2.82      5.80 o 
   8   1   5        1.38        4.40      9.99 o 
   9   1   5        0.07       -7.72      7.72 o 
  -9   2   5        5.18       28.10     10.81 o 
  -8   2   5        8.69        0.49      8.24 o 
  -7   2   5       38.01       34.48      9.52 o 
  -6   2   5      318.68      301.14     12.60 o 
  -5   2   5        8.62        2.99      4.97 o 
  -4   2   5      199.62      179.52      7.86 o 
  -3   2   5       28.05       23.84      4.40 o 
  -2   2   5       69.83       72.51      4.10 o 
  -1   2   5      662.51      630.59     10.41 o 
   0   2   5       63.10       67.67      4.02 o 
   1   2   5       10.96       12.26      3.87 o 
   2   2   5      433.16      445.13     11.31 o 
   3   2   5      176.60      176.03      7.86 o 
   4   2   5        5.14        1.41      4.71 o 
   5   2   5      202.85      200.57     13.33 o 
   6   2   5      151.72      174.05     10.10 o 
   7   2   5       25.03       19.46      7.13 o 
   8   2   5       10.40       13.14      7.85 o 
   9   2   5        1.62       -7.71      7.71 o 
  -9   3   5      127.17      125.01     14.63 o 
  -8   3   5        0.09        5.23     11.82 o 
  -7   3   5        1.85        3.22      8.25 o 
  -6   3   5       69.35       78.22      8.84 o 
  -5   3   5      382.40      343.49     12.66 o 
  -4   3   5      180.54      188.84      9.48 o 
  -3   3   5     1202.85     1195.77     20.05 o 
  -2   3   5       21.37       13.56      3.76 o 
  -1   3   5        6.85        5.11      2.75 o 
   0   3   5        4.62        9.05      2.60 o 
   1   3   5      309.17      285.34      8.41 o 
   2   3   5     2574.39     2554.15     40.66 o 
   3   3   5        1.26       -2.22      5.31 o 
   4   3   5      209.52      198.81      8.72 o 
   5   3   5      159.22      154.67     15.54 o 
   6   3   5        0.19       -1.59      6.70 o 
   7   3   5       17.13        8.56      8.79 o 
   8   3   5       14.23       11.77      7.85 o 
   9   3   5       13.95        0.47      8.16 o 
  -9   4   5       44.61       62.47     12.65 o 
  -8   4   5       86.22      105.13     15.54 o 
  -7   4   5      142.19      146.88     14.38 o 
  -6   4   5       75.57       72.99      8.69 o 
  -5   4   5      625.77      583.74     16.72 o 
  -4   4   5      154.64      164.53      8.93 o 
  -3   4   5       30.77       44.12      7.04 o 
  -2   4   5      292.48      298.11      7.04 o 
  -1   4   5        0.44       -1.20      2.61 o 
   0   4   5      209.14      217.22      5.72 o 
   1   4   5       13.28       17.75      4.20 o 
   2   4   5      208.64      206.64      7.56 o 
   3   4   5      117.85      134.88      9.50 o 
   4   4   5       32.18       21.29      7.64 o 
   5   4   5        4.71       -1.64      9.34 o 
   6   4   5        1.28       -2.37      7.56 o 
   7   4   5       15.16       18.01     10.89 o 
   8   4   5        0.12       -9.95     19.37 o 
   9   4   5        0.00       -7.76     18.49 o 
  -9   5   5        4.03        6.17     10.84 o 
  -8   5   5        2.88       -4.54      8.75 o 
  -7   5   5        7.47        2.63      6.36 o 
  -6   5   5      423.12      403.77     14.51 o 
  -5   5   5      248.69      247.82     11.68 o 
  -4   5   5        0.01       -5.41      5.41 o 
  -3   5   5      308.22      306.26      9.08 o 
  -2   5   5     1121.77     1157.00     16.74 o 
  -1   5   5      428.62      438.45      8.56 o 
   0   5   5       23.95       23.06      4.13 o 
   1   5   5       40.12       37.78      7.34 o 
   2   5   5      362.53      356.94     14.74 o 
   3   5   5       25.10       22.87      7.06 o 
   4   5   5       71.25       76.25      9.87 o 
   5   5   5        8.87        7.69      7.43 o 
   6   5   5       12.69        5.66      7.38 o 
   7   5   5        4.57       -3.27     13.51 o 
   8   5   5        4.84       -9.20      9.55 o 
   9   5   5        0.01       -8.64     10.74 o 
  -9   6   5        0.13       -3.62     14.56 o 
  -8   6   5        0.24       15.84     18.15 o 
  -7   6   5       98.77      113.53     10.57 o 
  -6   6   5       15.50        7.41      6.41 o 
  -5   6   5      284.93      278.80     12.13 o 
  -4   6   5       47.52       43.88      6.95 o 
  -3   6   5      153.74      170.64      7.55 o 
  -2   6   5      233.83      239.24      5.98 o 
  -1   6   5      447.68      425.66     12.54 o 
   0   6   5      355.10      373.35     11.81 o 
   1   6   5       36.51       33.63      7.68 o 
   2   6   5      214.72      185.30     11.99 o 
   3   6   5      490.82      470.93     17.50 o 
   4   6   5        0.63        0.51      6.78 o 
   5   6   5       65.43       71.34     10.33 o 
   6   6   5        3.73        8.99     18.40 o 
   7   6   5       11.50        6.25     12.16 o 
   8   6   5       19.05       30.31     11.18 o 
  -9   7   5       17.01       36.32     16.12 o 
  -8   7   5       48.07       44.94     11.51 o 
  -7   7   5        0.07       -0.17      7.24 o 
  -6   7   5       19.82       10.29      6.65 o 
  -5   7   5      329.03      292.36     12.56 o 
  -4   7   5       17.56        4.34      6.16 o 
  -3   7   5      993.89      993.07     18.08 o 
  -2   7   5      224.71      219.13      8.06 o 
  -1   7   5      126.04      138.50      7.19 o 
   0   7   5       10.45        6.33      5.29 o 
   1   7   5      327.73      349.55     14.87 o 
   2   7   5        1.48        4.23     13.70 o 
   3   7   5        0.10       -0.38      7.85 o 
   4   7   5      156.27      170.41     12.34 o 
   5   7   5       48.08       42.46      9.95 o 
   6   7   5        8.52       -0.47     11.16 o 
   7   7   5       14.50       15.46      9.59 o 
   8   7   5        2.20       -4.38     20.54 o 
  -8   8   5      186.63      232.39     17.07 o 
  -7   8   5        0.43       -4.61      6.92 o 
  -6   8   5        3.81        5.86      6.66 o 
  -5   8   5      111.77      115.87      9.76 o 
  -4   8   5        0.05       -2.37      7.31 o 
  -3   8   5      316.60      295.12      9.47 o 
  -2   8   5      139.76      150.35      7.59 o 
  -1   8   5        6.34        3.71      4.50 o 
   0   8   5      248.24      234.52     10.42 o 
   1   8   5      129.72      160.83     12.57 o 
   2   8   5      138.36      155.03     12.55 o 
   3   8   5       18.02       12.66      7.74 o 
   4   8   5      103.65      107.65     11.36 o 
   5   8   5       60.49       74.33     10.99 o 
   6   8   5       15.35       23.49      9.49 o 
   7   8   5        1.58       -1.74      8.74 o 
   8   8   5        3.75      -10.09     10.09 o 
  -8   9   5        2.65       13.03     16.23 o 
  -7   9   5       95.06      104.47     13.00 o 
  -6   9   5      122.99      151.09     25.56 o 
  -5   9   5      139.90      111.58     11.95 o 
  -4   9   5       86.11      116.56     12.43 o 
  -3   9   5      486.25      477.38     12.21 o 
  -2   9   5      410.53      384.80     11.18 o 
  -1   9   5       10.99        4.07      4.78 o 
   0   9   5       15.71       13.85      5.02 o 
   1   9   5       15.55        4.66      7.83 o 
   2   9   5       12.30       12.24      7.17 o 
   3   9   5        0.07       -0.91      6.62 o 
   4   9   5        2.50        2.14      7.17 o 
   5   9   5      143.91      137.98     13.48 o 
   6   9   5       32.55       22.57      9.43 o 
   7   9   5        3.37       -6.22      8.84 o 
   8   9   5        7.17        3.58     10.84 o 
  -8  10   5       11.97       29.14     14.96 o 
  -7  10   5        5.73        7.10      9.50 o 
  -6  10   5       17.80       17.80      9.39 o 
  -5  10   5       18.03       25.80      9.93 o 
  -4  10   5       51.85       79.88     10.91 o 
  -3  10   5       26.36       18.92      5.21 o 
  -2  10   5       57.37       61.30      6.47 o 
  -1  10   5      257.92      262.23      9.82 o 
   0  10   5        1.99       -5.31      5.31 o 
   1  10   5       27.17       30.23      6.99 o 
   2  10   5       13.38       19.20      7.73 o 
   3  10   5       10.33        3.71      9.46 o 
   4  10   5      139.93      134.11     15.04 o 
   5  10   5        0.09        1.55      8.70 o 
   6  10   5       20.04       19.71     12.76 o 
   7  10   5        1.22       -9.48      9.48 o 
  -7  11   5       16.49        3.23     17.63 o 
  -6  11   5        0.06       -1.18      9.49 o 
  -5  11   5       26.60       14.15     19.55 o 
  -4  11   5       10.23       10.68      8.04 o 
  -3  11   5       15.38       12.36      5.36 o 
  -2  11   5        7.86        2.92      4.92 o 
  -1  11   5      171.81      166.99      8.63 o 
   0  11   5       39.90       36.60      6.16 o 
   1  11   5       24.76       19.87      5.65 o 
   2  11   5       94.10       71.56     12.19 o 
   3  11   5       25.19       29.59      8.68 o 
   4  11   5        6.06       -1.47      7.87 o 
   5  11   5       20.09       -2.85      8.64 o 
   6  11   5        0.00       -9.10      9.64 o 
   7  11   5        0.37       -5.99      9.84 o 
  -7  12   5       30.09       17.17     14.96 o 
  -6  12   5        2.11       -5.70      9.44 o 
  -5  12   5       11.61        8.44      9.97 o 
  -4  12   5        7.52        6.66      9.13 o 
  -3  12   5       80.13       84.86      7.54 o 
  -2  12   5       33.90       24.11      6.25 o 
  -1  12   5      117.13      127.44      8.63 o 
   0  12   5      142.47      153.91      9.34 o 
   1  12   5      125.13      127.32      7.74 o 
   2  12   5       27.02       41.30      9.50 o 
   3  12   5       80.63       73.35     11.47 o 
   4  12   5        0.01       -9.79      9.79 o 
   5  12   5       24.65       18.89     10.04 o 
   6  12   5       24.83       20.16     17.96 o 
  -6  13   5        0.41       -2.93     10.53 o 
  -5  13   5       43.11       22.78     16.26 o 
  -4  13   5        8.25        4.40      8.89 o 
  -3  13   5        4.89        1.11      5.52 o 
  -2  13   5       30.23       34.34      7.32 o 
  -1  13   5        7.57        6.49      5.79 o 
   0  13   5       98.26       94.34      7.99 o 
   1  13   5      105.19      112.12      8.41 o 
   2  13   5        7.17       -2.79      6.12 o 
   3  13   5        7.36        9.70     16.46 o 
   4  13   5        5.09       -3.72      9.98 o 
   5  13   5        9.57       11.34     10.09 o 
  -5  14   5        0.88       27.45     15.68 o 
  -4  14   5       81.68       76.01     14.25 o 
  -3  14   5        2.39       -1.52      6.12 o 
  -2  14   5        2.14       -5.56      5.89 o 
  -1  14   5       11.60        1.90      5.91 o 
   0  14   5        2.39       -1.13      7.09 o 
   1  14   5        5.69        4.72      5.80 o 
   2  14   5       59.40       60.68     10.64 o 
   3  14   5        0.80       -7.48      7.90 o 
   4  14   5        3.51       10.88      9.59 o 
   5  14   5        1.22       -9.62      9.62 o 
  -4  15   5        1.90        7.77     13.66 o 
  -3  15   5        3.70       -5.38      8.95 o 
  -2  15   5        5.69       15.42      8.04 o 
  -1  15   5       34.59       33.76      8.92 o 
   0  15   5       10.22        8.80      8.71 o 
   1  15   5       16.78       25.27      7.41 o 
   2  15   5        2.93        5.60      8.83 o 
   3  15   5       43.56       16.88     17.56 o 
   4  15   5        3.36       -8.62     10.45 o 
  -2  16   5        3.78       -4.30      7.47 o 
  -1  16   5       15.15       19.28      8.44 o 
   0  16   5        6.28        2.77      6.80 o 
   1  16   5       19.38       13.40      7.49 o 
   2  16   5        0.92       -5.89     16.56 o 
  -8   0   6      113.92      132.32     19.16 o 
  -6   0   6      132.88      135.08     12.39 o 
  -4   0   6      128.93      151.78     11.27 o 
  -2   0   6      597.06      621.34     18.53 o 
   0   0   6     1136.95     1150.97     21.63 o 
   2   0   6       86.66       95.35      9.95 o 
   4   0   6       40.05       51.72      9.68 o 
   6   0   6        0.49       -5.66      8.16 o 
   8   0   6        1.05      -13.44     13.44 o 
  -9   1   6       35.08       60.52     12.15 o 
  -8   1   6        5.17       20.04     10.25 o 
  -7   1   6      145.17      159.02     11.63 o 
  -6   1   6      399.19      359.51     11.62 o 
  -5   1   6       22.30       22.00      5.56 o 
  -4   1   6        1.37       -2.44      4.61 o 
  -3   1   6       20.84       12.33      4.76 o 
  -2   1   6       24.85       31.68      4.77 o 
  -1   1   6      729.36      763.31     12.67 o 
   0   1   6       87.32       96.89      5.11 o 
   1   1   6       67.27       74.65      6.11 o 
   2   1   6       34.68       37.76      5.47 o 
   3   1   6        5.98        1.85      4.61 o 
   4   1   6      153.08      150.24      7.69 o 
   5   1   6       21.73       11.35      5.22 o 
   6   1   6        2.35       -3.02      6.96 o 
   7   1   6       52.12       69.45      9.43 o 
   8   1   6        1.03       -4.42      7.55 o 
   9   1   6        7.64       -8.78     12.69 o 
  -9   2   6        8.34        2.88     10.38 o 
  -8   2   6        4.88        7.07     10.84 o 
  -7   2   6       28.99       13.03      7.40 o 
  -6   2   6      465.19      437.14     12.75 o 
  -5   2   6      121.57      117.93      8.01 o 
  -4   2   6      103.10       96.48      7.06 o 
  -3   2   6       28.60       26.32      4.84 o 
  -2   2   6       31.77       32.54      4.87 o 
  -1   2   6      210.06      211.82      6.28 o 
   0   2   6      111.07      131.60      5.51 o 
   1   2   6      164.68      163.60      7.41 o 
   2   2   6      162.22      159.96      8.01 o 
   3   2   6       88.11      110.76      7.58 o 
   4   2   6        2.47       -4.82      4.82 o 
   5   2   6       54.63       72.84     13.63 o 
   6   2   6       52.49       49.58     10.74 o 
   7   2   6       15.07       11.56      7.45 o 
   8   2   6        0.89       -3.29      8.03 o 
   9   2   6        0.03       -5.33     12.47 o 
  -9   3   6        5.49       24.31     10.96 o 
  -8   3   6       36.98       47.63     10.97 o 
  -7   3   6        3.75       -0.58      6.60 o 
  -6   3   6      120.30      118.29     10.27 o 
  -5   3   6      372.40      343.81     11.13 o 
  -4   3   6      344.15      360.53     10.71 o 
  -3   3   6        0.10        0.80      4.14 o 
  -2   3   6      253.63      254.71      8.53 o 
  -1   3   6      105.44      128.79      7.30 o 
   0   3   6      223.36      218.49      6.42 o 
   1   3   6       55.80       51.81      5.52 o 
   2   3   6        4.37        3.51      3.91 o 
   3   3   6        1.38       -2.62      6.13 o 
   4   3   6      802.35      809.09     24.34 o 
   5   3   6       59.35       63.36      9.85 o 
   6   3   6       11.28        8.36      7.75 o 
   7   3   6        3.75       -2.72      7.26 o 
   8   3   6        0.47       -9.16      9.16 o 
  -9   4   6       87.12      106.50     14.40 o 
  -8   4   6       47.44       76.67     12.70 o 
  -7   4   6        4.19        1.48      6.73 o 
  -6   4   6       71.02       66.50      8.33 o 
  -5   4   6       20.00       21.37      7.09 o 
  -4   4   6       70.94       69.47      6.48 o 
  -3   4   6      332.47      315.11      9.61 o 
  -2   4   6      158.50      173.55      7.29 o 
  -1   4   6       77.80       80.80      4.90 o 
   0   4   6      235.94      230.28      7.70 o 
   1   4   6        0.71       -5.39      5.39 o 
   2   4   6        0.04        1.18      4.66 o 
   3   4   6      255.39      212.53     12.21 o 
   4   4   6      964.71      934.94     26.54 o 
   5   4   6       52.22       40.80      8.97 o 
   6   4   6       18.55       15.67      8.86 o 
   7   4   6        1.45       -1.70      8.30 o 
   8   4   6        1.92      -11.82     11.82 o 
  -9   5   6        0.02        8.06     11.07 o 
  -8   5   6       20.04       24.21     10.23 o 
  -7   5   6      132.95      139.49     13.12 o 
  -6   5   6      326.18      303.90     13.19 o 
  -5   5   6       23.51        9.28      6.79 o 
  -4   5   6        0.24        2.34      4.74 o 
  -3   5   6       55.76       63.41      9.71 o 
  -2   5   6       47.83       43.40      4.38 o 
  -1   5   6       22.80       17.85      4.83 o 
   0   5   6       36.36       34.61      4.77 o 
   1   5   6        0.19       -2.83      6.10 o 
   2   5   6       45.49       56.24      7.13 o 
   3   5   6      124.18      131.58     11.63 o 
   4   5   6       22.51       18.07      8.03 o 
   5   5   6        0.76       10.24      7.68 o 
   6   5   6        7.91       -2.70      8.61 o 
   7   5   6       37.69       48.34     11.66 o 
   8   5   6        0.76       -9.83      9.83 o 
  -8   6   6        6.41       10.59      8.22 o 
  -7   6   6        2.15       -0.85      7.06 o 
  -6   6   6        0.10       -0.89      6.66 o 
  -5   6   6        8.74        8.16      6.35 o 
  -4   6   6       57.10       47.88      7.40 o 
  -3   6   6      238.08      222.32     13.47 o 
  -2   6   6      217.08      233.94     10.21 o 
  -1   6   6       13.19       14.73      5.61 o 
   0   6   6        8.26        9.90      5.38 o 
   1   6   6       35.76       40.46      8.34 o 
   2   6   6       70.05       69.29      7.53 o 
   3   6   6       11.78        7.49      7.70 o 
   4   6   6       16.19        5.60     15.14 o 
   5   6   6        5.94       -7.29      7.29 o 
   6   6   6        4.13        2.09      8.77 o 
   7   6   6        3.75       -0.92      9.60 o 
   8   6   6       11.95       -8.31     10.42 o 
  -8   7   6        0.00       -5.46      7.87 o 
  -7   7   6       14.97        6.44      7.67 o 
  -6   7   6        1.46       -4.66      6.84 o 
  -5   7   6        9.95        9.96      8.23 o 
  -4   7   6       41.24       36.81      8.98 o 
  -3   7   6      268.27      275.00     14.91 o 
  -2   7   6      139.95      144.05     10.33 o 
  -1   7   6      214.02      223.43     10.34 o 
   0   7   6       95.80       98.91      9.34 o 
   1   7   6        2.72        5.63      6.98 o 
   2   7   6       48.96       49.80      8.93 o 
   3   7   6       17.70       27.55      8.54 o 
   4   7   6        0.92        5.64      8.86 o 
   5   7   6        5.28       -5.03      7.47 o 
   6   7   6       33.95       21.22      9.77 o 
   7   7   6       22.68       23.16      9.96 o 
   8   7   6        9.25       -1.49     10.53 o 
  -8   8   6        1.01        3.73     10.22 o 
  -7   8   6       15.78       24.24     10.00 o 
  -6   8   6       61.61       64.98     25.88 o 
  -5   8   6       96.72      103.00     12.76 o 
  -4   8   6      253.67      226.23     14.53 o 
  -3   8   6       15.22       16.14      8.89 o 
  -2   8   6      296.80      283.69      9.47 o 
  -1   8   6      132.35      132.91      9.80 o 
   0   8   6        0.37       -1.17      5.54 o 
   1   8   6      243.66      233.83     10.90 o 
   2   8   6       70.87       77.55      9.90 o 
   3   8   6       65.37       54.99     19.78 o 
   4   8   6        0.00       -7.09      7.09 o 
   5   8   6       14.71       19.88      8.88 o 
   6   8   6       14.49        6.10      9.68 o 
   7   8   6       36.61       28.22     10.83 o 
  -7   9   6       47.51       42.23     11.48 o 
  -6   9   6       12.87        5.41      8.95 o 
  -5   9   6        0.81        6.39      8.23 o 
  -4   9   6      151.66      193.57     15.56 o 
  -3   9   6       18.45        8.15      7.54 o 
  -2   9   6      279.60      272.79      9.55 o 
  -1   9   6       79.48       69.92      8.21 o 
   0   9   6       55.92       61.05      7.91 o 
   1   9   6       62.74       68.96      8.31 o 
   2   9   6      347.69      315.85     15.26 o 
   3   9   6       15.56        5.69      7.94 o 
   4   9   6        0.19       -5.02      8.31 o 
   5   9   6       30.96       22.56      9.87 o 
   6   9   6      108.28       99.65     12.99 o 
   7   9   6       43.75       42.34     15.61 o 
  -7  10   6       42.64       58.34     38.90 o 
  -6  10   6       16.43       14.46     10.46 o 
  -5  10   6       28.10       18.36     21.74 o 
  -4  10   6       56.96       52.28     10.81 o 
  -3  10   6        0.77       -7.08      7.08 o 
  -2  10   6      151.26      155.18      8.45 o 
  -1  10   6       42.92       31.02      5.75 o 
   0  10   6       16.29        5.47      6.33 o 
   1  10   6        0.01        3.55      6.78 o 
   2  10   6       30.02       41.76      8.69 o 
   3  10   6       18.46       20.61      8.61 o 
   4  10   6       22.37       21.23      9.35 o 
   5  10   6        5.86        3.79      9.15 o 
   6  10   6        2.08       -0.60      9.42 o 
   7  10   6        1.17       -4.42     15.48 o 
  -6  11   6        1.15        5.35      9.54 o 
  -5  11   6        3.93       -8.19      8.19 o 
  -4  11   6       39.54       28.49      9.93 o 
  -3  11   6       76.06       90.96     15.86 o 
  -2  11   6      112.36      120.07      8.68 o 
  -1  11   6       24.88       22.64      5.94 o 
   0  11   6       10.84       11.65      6.79 o 
   1  11   6        0.01        3.28      6.41 o 
   2  11   6       38.49       38.98      8.83 o 
   3  11   6        0.01       -1.23      7.42 o 
   4  11   6       18.74        2.61      8.53 o 
   5  11   6        2.96       -3.35      8.65 o 
   6  11   6       14.66       -0.90     10.47 o 
  -6  12   6       11.79       -6.06     13.22 o 
  -5  12   6       29.07       22.95     19.77 o 
  -4  12   6        2.25        2.03     12.77 o 
  -3  12   6        2.06        7.74      9.57 o 
  -2  12   6       44.10       47.66      7.06 o 
  -1  12   6       24.62       12.08      5.52 o 
   0  12   6       31.05       35.98      7.48 o 
   1  12   6       13.04        5.69      7.89 o 
   2  12   6        1.46        3.45      6.42 o 
   3  12   6        0.00        5.52      8.68 o 
   4  12   6        0.02       -5.15      8.72 o 
   5  12   6        1.34       -9.76      9.76 o 
  -5  13   6       13.03       15.66     10.04 o 
  -4  13   6       17.85        9.76     10.58 o 
  -3  13   6        2.01        0.67      8.95 o 
  -2  13   6        6.09        4.32      5.93 o 
  -1  13   6        6.57        9.17      5.96 o 
   0  13   6       27.85       29.58      6.32 o 
   1  13   6       23.32       25.23      6.91 o 
   2  13   6        0.31       -6.16      6.16 o 
   3  13   6        0.55       -3.12     18.98 o 
   4  13   6        2.47       -3.13      9.91 o 
   5  13   6        3.12        7.11     14.85 o 
  -4  14   6        0.85      -12.94     19.15 o 
  -3  14   6       62.56       54.95     11.95 o 
  -2  14   6        1.29       -6.70      6.70 o 
  -1  14   6       63.88       70.12      8.18 o 
   0  14   6        2.56        0.32      5.70 o 
   1  14   6        5.08       -0.17     12.41 o 
   2  14   6        6.24       14.66      7.49 o 
   3  14   6        6.27       16.84      7.50 o 
   4  14   6       13.08       14.78     10.77 o 
  -3  15   6       11.87       12.91     15.95 o 
  -2  15   6       16.82       16.59     14.43 o 
  -1  15   6        5.23       -1.74      7.29 o 
   0  15   6       24.40       27.24      7.87 o 
   1  15   6       40.53       40.27      9.55 o 
   2  15   6        3.45       -8.24      8.24 o 
  -7   0   7        1.88       -0.80      8.43 o 
  -5   0   7      222.70      204.99     14.63 o 
  -3   0   7      112.80      143.47     11.31 o 
  -1   0   7      584.32      595.11     14.41 o 
   1   0   7        8.57       10.89      5.66 o 
   3   0   7        0.43       -5.98      5.98 o 
   5   0   7       46.51       42.32      9.34 o 
   7   0   7       43.95       41.64     15.65 o 
  -8   1   7      164.51      153.95     38.06 o 
  -7   1   7        4.00       -1.71      6.40 o 
  -6   1   7        0.06        2.39      5.37 o 
  -5   1   7       93.31       97.47     12.24 o 
  -4   1   7      263.09      254.56      9.73 o 
  -3   1   7      129.16      138.32      9.79 o 
  -2   1   7        0.42        0.19      6.94 o 
  -1   1   7      359.04      362.46      7.65 o 
   0   1   7      189.40      196.09      5.89 o 
   1   1   7       27.87       23.86      4.50 o 
   2   1   7       18.03       21.99      4.94 o 
   3   1   7       78.19       97.52     11.64 o 
   4   1   7        0.29        5.38      5.71 o 
   5   1   7       25.15       31.71      7.42 o 
   6   1   7        1.49       -3.15      6.80 o 
   7   1   7        2.45        0.69      9.18 o 
   8   1   7       15.51       10.62     11.21 o 
  -8   2   7       20.79       42.05     15.25 o 
  -7   2   7       11.17       12.17      7.49 o 
  -6   2   7       18.32       14.12      5.83 o 
  -5   2   7      105.95      117.46      8.17 o 
  -4   2   7      251.32      241.36      9.38 o 
  -3   2   7       91.28      104.83      7.43 o 
  -2   2   7       43.61       46.77      6.89 o 
  -1   2   7       10.66        6.67      3.56 o 
   0   2   7       31.92       33.02      4.40 o 
   1   2   7        4.82       -1.98      5.82 o 
   2   2   7        2.76        3.40      5.31 o 
   3   2   7       21.50       32.02     15.18 o 
   4   2   7       63.07       80.53     13.30 o 
   5   2   7        7.90        8.75      8.34 o 
   6   2   7       14.45       22.38      7.96 o 
   7   2   7        3.31       -0.66      7.61 o 
   8   2   7        4.56        2.53     11.67 o 
  -8   3   7        2.46        9.69      9.38 o 
  -7   3   7       44.28       42.04      8.84 o 
  -6   3   7       45.86       50.89      6.87 o 
  -5   3   7        0.66       -5.01      5.01 o 
  -4   3   7      176.41      183.33      8.61 o 
  -3   3   7      117.37      132.39      8.04 o 
  -2   3   7       12.66       11.29      4.57 o 
  -1   3   7      627.30      625.21     12.06 o 
   0   3   7       14.02        9.87      4.24 o 
   1   3   7        1.89       -5.71      5.94 o 
   2   3   7        1.92       -3.14      5.17 o 
   3   3   7      126.88      173.68     12.44 o 
   4   3   7      157.22      156.47     12.38 o 
   5   3   7        0.01       -4.00      7.37 o 
   6   3   7       24.73        8.51     14.53 o 
   7   3   7        3.40        4.53      8.39 o 
   8   3   7        0.20       -8.75      8.75 o 
  -8   4   7       13.32        0.08      7.55 o 
  -7   4   7        2.34       -2.00      9.96 o 
  -6   4   7       48.02       55.25      8.45 o 
  -5   4   7       10.39        4.64      5.09 o 
  -4   4   7       52.20       45.04      6.16 o 
  -3   4   7        5.16       -1.13      4.64 o 
  -2   4   7      110.99      127.24      9.13 o 
  -1   4   7        0.08       -3.02      4.21 o 
   0   4   7      720.63      679.70     14.97 o 
   1   4   7       86.85       96.48      7.63 o 
   2   4   7        0.10        4.18      5.59 o 
   3   4   7      367.67      343.28     15.51 o 
   4   4   7       10.34        9.07      7.19 o 
   5   4   7        4.77        8.93      8.04 o 
   6   4   7       31.62       32.22     10.41 o 
   7   4   7        1.69       -3.86      9.79 o 
   8   4   7        0.60       -6.76     11.56 o 
  -8   5   7       71.47       88.56     10.64 o 
  -7   5   7        0.36       10.29      7.27 o 
  -6   5   7       32.57       40.17      8.06 o 
  -5   5   7       91.24      103.59      9.63 o 
  -4   5   7      812.10      781.79     25.81 o 
  -3   5   7       76.78       88.73     11.18 o 
  -2   5   7      153.21      170.78     12.44 o 
  -1   5   7       52.27       61.98      7.57 o 
   0   5   7        0.40       -4.90      4.90 o 
   1   5   7        8.84       11.10      8.90 o 
   2   5   7       76.87       85.16      8.19 o 
   3   5   7       31.80       38.25     13.37 o 
   4   5   7       47.09       28.63      9.33 o 
   5   5   7      131.04      135.28     13.56 o 
   6   5   7        1.63       -7.22      7.91 o 
   7   5   7        0.03        0.30     14.60 o 
  -8   6   7        1.39       10.40      8.90 o 
  -7   6   7      106.60      108.33     14.32 o 
  -6   6   7        4.58       -6.11      7.90 o 
  -5   6   7       36.14       49.66     15.34 o 
  -4   6   7      237.03      210.32     14.01 o 
  -3   6   7      311.28      330.07     16.93 o 
  -2   6   7        2.78        9.26      7.37 o 
  -1   6   7        3.48        8.73      6.21 o 
   0   6   7        0.75       -4.00      6.46 o 
   1   6   7        7.33        5.65      7.37 o 
   2   6   7        8.18       -4.30      6.18 o 
   3   6   7       30.60       18.42      7.91 o 
   4   6   7        0.00       -4.49      7.48 o 
   5   6   7       48.42       57.14     10.53 o 
   6   6   7       22.38       24.09     10.72 o 
   7   6   7       11.36        9.14      9.92 o 
  -7   7   7       97.14      106.95     14.11 o 
  -6   7   7       38.13       26.74      9.81 o 
  -5   7   7      184.48      187.85     13.98 o 
  -4   7   7       51.67       46.09     10.01 o 
  -3   7   7        6.85       -7.14      7.55 o 
  -2   7   7      243.73      232.40     14.74 o 
  -1   7   7      951.26      968.81     22.55 o 
   0   7   7       10.47       10.13      6.31 o 
   1   7   7       82.05       87.11     13.23 o 
   2   7   7        8.92        3.56      7.68 o 
   3   7   7        0.45        5.76      9.69 o 
   4   7   7        0.87       -0.61      7.85 o 
   5   7   7       11.88        4.51      9.70 o 
   6   7   7       22.66       14.93     10.74 o 
   7   7   7        7.70        7.21     11.35 o 
  -7   8   7        5.04        9.50     10.04 o 
  -6   8   7       43.15       28.82     10.40 o 
  -5   8   7       16.54       10.16      8.94 o 
  -4   8   7       12.54       22.24      9.30 o 
  -3   8   7       27.22       14.21      8.63 o 
  -2   8   7       85.89       76.10     12.41 o 
  -1   8   7       88.88       97.45     11.25 o 
   0   8   7      199.33      201.36     10.77 o 
   1   8   7        0.03       -5.19      5.19 o 
   2   8   7        1.46        1.98      7.49 o 
   3   8   7       23.21       22.34      8.14 o 
   4   8   7        0.33       -7.55      8.06 o 
   5   8   7       18.36        9.64      9.35 o 
   6   8   7       37.43       36.29     11.36 o 
   7   8   7        9.12        3.16     23.46 o 
  -7   9   7        6.32       -9.20     10.28 o 
  -6   9   7        1.19        5.31      9.29 o 
  -5   9   7        1.66       14.86     11.60 o 
  -4   9   7      154.95      192.28     16.32 o 
  -3   9   7        0.06       -7.22      8.12 o 
  -2   9   7        0.36       -2.09     11.58 o 
  -1   9   7        5.42        2.22      5.96 o 
   0   9   7       98.04      130.10     10.41 o 
   1   9   7       25.85       14.50      6.80 o 
   2   9   7       10.99       16.08      7.73 o 
   3   9   7       23.82       14.95     20.09 o 
   4   9   7        0.41       -6.64      7.59 o 
   5   9   7        2.85       -8.87      8.87 o 
   6   9   7        6.98       -4.90      9.44 o 
  -6  10   7       76.44       83.56     13.96 o 
  -5  10   7       15.62       26.70     10.78 o 
  -4  10   7       24.65       24.27      9.59 o 
  -3  10   7       14.30       -6.17     13.92 o 
  -2  10   7       20.87       23.50      9.06 o 
  -1  10   7        0.12       -2.48      6.43 o 
   0  10   7       37.97       41.35      8.31 o 
   1  10   7      174.33      177.32     12.25 o 
   2  10   7        6.35       -7.09      7.09 o 
   3  10   7       12.69        9.44     13.41 o 
   4  10   7       21.13       23.78     10.18 o 
   5  10   7        0.88       -8.47      8.47 o 
   6  10   7        1.02       -2.10     10.41 o 
  -6  11   7       10.28        0.54     10.69 o 
  -5  11   7        0.17       -8.71      9.75 o 
  -4  11   7        3.05       13.70     10.31 o 
  -3  11   7       18.87       16.74     12.01 o 
  -2  11   7       37.11       55.95     10.72 o 
  -1  11   7        4.94       -3.70     11.35 o 
   0  11   7        8.81        9.66      7.49 o 
   1  11   7      105.22      116.86     10.64 o 
   2  11   7       45.52       44.76      8.27 o 
   3  11   7        0.00        2.67      8.26 o 
   4  11   7        8.23       -3.97      8.54 o 
   5  11   7        0.58       -2.25      9.23 o 
  -5  12   7        0.05      -11.18     11.18 o 
  -4  12   7       32.88       34.09     11.75 o 
  -3  12   7       58.90       55.49     11.28 o 
  -2  12   7        0.09       -7.79      7.79 o 
  -1  12   7        0.04        0.04      7.92 o 
   0  12   7        0.06        5.51      7.46 o 
   1  12   7       56.83       54.45      8.93 o 
   2  12   7       31.92       32.53      7.70 o 
   3  12   7       31.29       21.72     12.81 o 
   4  12   7        0.99       -3.07      9.18 o 
  -4  13   7        4.73       -9.83      9.83 o 
  -3  13   7       46.31       38.30     11.19 o 
  -2  13   7        0.01       -0.12     10.48 o 
  -1  13   7        1.80       -8.74      9.22 o 
   0  13   7       19.89       13.43      7.71 o 
   1  13   7        2.76       -0.07      6.48 o 
   2  13   7        5.37        9.11      7.15 o 
   3  13   7       13.33       12.05     13.34 o 
  -3  14   7        1.54        6.03     15.54 o 
  -2  14   7       30.68       31.28     20.21 o 
  -1  14   7        6.89        0.59     13.78 o 
   0  14   7        0.10        1.15      7.80 o 
   1  14   7        0.21       -4.54      7.63 o 
   2  14   7        1.24        5.30      7.48 o 
  -8   0   8       79.57      134.23     22.31 o 
  -6   0   8       20.66        5.71      8.64 o 
  -4   0   8       20.09       28.96      8.53 o 
  -2   0   8       56.11       56.25      9.24 o 
   0   0   8      243.52      251.46     10.00 o 
   2   0   8        0.09       -7.74      7.74 o 
   4   0   8        1.05       -2.96      9.95 o 
   6   0   8        1.05       -5.17     12.55 o 
  -8   1   8        9.57       20.59     11.89 o 
  -7   1   8        0.11        1.94      6.05 o 
  -6   1   8      111.72      120.20      9.89 o 
  -5   1   8      229.26      233.33     10.12 o 
  -4   1   8      186.88      171.58      9.04 o 
  -3   1   8       18.45       27.32      5.43 o 
  -2   1   8       94.69      103.14      7.64 o 
  -1   1   8       32.69       31.19      8.51 o 
   0   1   8       15.80       11.49      3.86 o 
   1   1   8      316.47      308.16      8.71 o 
   2   1   8       59.19       72.79     10.89 o 
   3   1   8        6.88        4.01      5.70 o 
   4   1   8       13.51       13.04      6.36 o 
   5   1   8        5.74        6.88      8.68 o 
   6   1   8        7.65       11.11      9.59 o 
   7   1   8        1.54        1.15     10.36 o 
  -8   2   8       10.73        3.38     21.58 o 
  -7   2   8       50.26       49.21     10.65 o 
  -6   2   8       25.04       18.37      7.00 o 
  -5   2   8      114.42       93.21      8.19 o 
  -4   2   8      130.59      118.95      8.11 o 
  -3   2   8      183.63      177.44      8.52 o 
  -2   2   8        3.81        1.73      4.75 o 
  -1   2   8       35.84       33.67      6.37 o 
   0   2   8        3.80       -4.24      4.24 o 
   1   2   8      174.99      164.36     13.18 o 
   2   2   8       14.91       20.22      7.81 o 
   3   2   8        1.67       -1.34      5.61 o 
   4   2   8        0.32       -2.66      5.89 o 
   5   2   8        5.15       -4.30      6.52 o 
   6   2   8        0.30       -2.19     11.36 o 
   7   2   8        2.29       18.18     17.14 o 
  -8   3   8       89.38       93.52     15.57 o 
  -7   3   8        9.18       -2.02      7.66 o 
  -6   3   8       81.70       84.57      8.42 o 
  -5   3   8       17.48       15.86      7.96 o 
  -4   3   8       36.25       47.70      6.63 o 
  -3   3   8       22.32       21.99      6.55 o 
  -2   3   8      148.80      148.54      9.57 o 
  -1   3   8        2.37       -2.30      5.24 o 
   0   3   8        4.05        2.78      4.45 o 
   1   3   8        7.58        6.08      4.58 o 
   2   3   8        0.37        2.34      5.90 o 
   3   3   8       27.51       37.38      9.20 o 
   4   3   8        1.60        5.17      8.08 o 
   5   3   8       36.25       20.32     12.28 o 
   6   3   8       14.39        7.64      7.83 o 
   7   3   8        0.04       -6.09     11.63 o 
  -7   4   8       29.95       40.67      9.22 o 
  -6   4   8        3.69       10.16      7.47 o 
  -5   4   8       64.04       79.53      8.82 o 
  -4   4   8        2.61       -1.78      5.82 o 
  -3   4   8        3.99        4.99      5.53 o 
  -2   4   8        8.27        4.76      5.56 o 
  -1   4   8      108.29      106.99      8.72 o 
   0   4   8       52.31       56.31      6.27 o 
   1   4   8       49.06       51.04      5.93 o 
   2   4   8        0.00        2.93      6.03 o 
   3   4   8        7.78        9.01      7.90 o 
   4   4   8       19.09       -0.83      7.89 o 
   5   4   8       12.18        0.97      8.27 o 
   6   4   8       69.73       67.73     14.85 o 
   7   4   8        0.30       -5.19      9.26 o 
  -7   5   8        0.39       -7.83      9.42 o 
  -6   5   8        4.90       -0.63      8.67 o 
  -5   5   8       12.84       14.48      9.47 o 
  -4   5   8       19.51       19.73      8.58 o 
  -3   5   8       13.75        5.59      7.71 o 
  -2   5   8       80.46      101.88     12.16 o 
  -1   5   8      161.36      164.08     14.04 o 
   0   5   8        4.40       -2.49      5.55 o 
   1   5   8        3.01       -5.48      5.48 o 
   2   5   8        6.58        2.37      5.88 o 
   3   5   8        1.94        3.25      7.42 o 
   4   5   8        6.27       -2.23      8.15 o 
   5   5   8      108.70      124.78     16.44 o 
   6   5   8       35.18       24.45     11.10 o 
   7   5   8        1.79        3.02     11.13 o 
  -7   6   8       12.94       21.22     11.11 o 
  -6   6   8        9.63       -3.73      9.29 o 
  -5   6   8      100.00       95.88     12.97 o 
  -4   6   8       55.26       46.17     10.72 o 
  -3   6   8        1.18        7.64      8.16 o 
  -2   6   8      177.17      185.08     14.85 o 
  -1   6   8      117.69      116.64     18.84 o 
   0   6   8       15.40        6.29      5.87 o 
   1   6   8        8.97       11.89      6.46 o 
   2   6   8       18.51       19.77      8.16 o 
   3   6   8        1.19       -5.89      7.17 o 
   4   6   8       79.96       56.98     10.63 o 
   5   6   8       27.81       27.77      9.78 o 
   6   6   8        1.72       -8.68     12.94 o 
  -7   7   8        0.76       -4.84     10.31 o 
  -6   7   8        0.11       -6.29      9.65 o 
  -5   7   8        0.27       -8.02     11.43 o 
  -4   7   8      136.49      116.59     13.99 o 
  -3   7   8        9.25        7.65      8.11 o 
  -2   7   8      152.05      160.88     18.61 o 
  -1   7   8      122.00      137.16     13.12 o 
   0   7   8       19.44       19.23      7.10 o 
   1   7   8       24.76       25.01      7.05 o 
   2   7   8       71.37      104.18     13.41 o 
   3   7   8        0.84       -7.56      7.56 o 
   4   7   8        7.99        6.75     16.09 o 
   5   7   8        0.04      -11.99     11.99 o 
   6   7   8        2.27       -7.63     10.11 o 
  -6   8   8       20.46       30.33     10.73 o 
  -5   8   8       13.11        4.71      9.70 o 
  -4   8   8       31.76       26.00     15.14 o 
  -3   8   8       14.30       -1.22      9.26 o 
  -2   8   8        3.33        8.72      8.78 o 
  -1   8   8        0.36        4.53      7.80 o 
   0   8   8       87.94       76.12      9.21 o 
   1   8   8        0.41       -5.95      6.62 o 
   2   8   8        0.00       -9.66      9.66 o 
   3   8   8       78.66       77.83     11.33 o 
   4   8   8        6.09       13.63     13.48 o 
   5   8   8        3.71        2.71      9.97 o 
   6   8   8        2.47       -1.29     10.38 o 
  -6   9   8       27.59        8.21     11.00 o 
  -5   9   8        6.97        3.07     17.33 o 
  -4   9   8        1.40       -4.52      8.29 o 
  -3   9   8       19.61       16.61      9.67 o 
  -2   9   8       48.06       30.67     14.10 o 
  -1   9   8       14.39       13.84     14.50 o 
   0   9   8        9.05        1.03      8.20 o 
   1   9   8       23.98       23.13      7.87 o 
   2   9   8        2.18        1.33      6.23 o 
   3   9   8        0.02        0.08      8.34 o 
   4   9   8       21.44       22.30      9.64 o 
   5   9   8        9.69        5.96     10.38 o 
  -5  10   8       27.09       19.53     10.97 o 
  -4  10   8       14.25        5.04      9.92 o 
  -3  10   8       47.13       33.91     15.51 o 
  -2  10   8        0.02       -8.83      8.83 o 
  -1  10   8       20.70       18.44      9.33 o 
   0  10   8        0.05       -4.19      7.31 o 
   1  10   8        3.07       -7.47      7.47 o 
   2  10   8        4.64        7.34      6.69 o 
   3  10   8        0.15       -7.90      7.90 o 
   4  10   8        3.80       -9.17      9.17 o 
   5  10   8        2.79       -9.13      9.89 o 
  -4  11   8       12.37       10.50     17.60 o 
  -3  11   8       33.11       42.13     11.62 o 
  -2  11   8       28.90       14.81     10.04 o 
  -1  11   8       46.86       44.60     10.96 o 
   0  11   8        1.91       -6.19      7.16 o 
   1  11   8        0.01       -7.90     11.60 o 
   2  11   8        1.51        7.18      7.03 o 
   3  11   8        8.41        4.63      9.46 o 
   4  11   8       10.71       -4.41      9.87 o 
  -3  12   8       17.76       14.08     20.36 o 
  -2  12   8        0.48       -0.43     10.13 o 
  -1  12   8        7.99       -9.36      9.36 o 
   0  12   8        4.34        0.78      9.74 o 
   1  12   8        0.91       -2.63      5.96 o 
   2  12   8        4.97       -6.84      6.84 o 
   3  12   8        1.54       10.70      8.03 o 
  -2  13   8       10.22       -2.15     10.26 o 
  -1  13   8        8.07        8.20     10.84 o 
   0  13   8        0.00       -5.32      9.88 o 
   1  13   8       14.55        7.86      7.47 o 
  -7   0   9        0.66       -9.39      9.39 o 
  -5   0   9       51.01       32.29      9.81 o 
  -3   0   9      228.22      230.73     14.26 o 
  -1   0   9       56.38       51.53      9.46 o 
   1   0   9      100.06       97.83     10.10 o 
   3   0   9       44.19       24.11     12.61 o 
   5   0   9        0.39       -5.23     14.04 o 
  -7   1   9       39.64       38.65      8.16 o 
  -6   1   9       48.88       52.64      7.86 o 
  -5   1   9       14.37       11.95      6.11 o 
  -4   1   9        1.09        4.10      5.73 o 
  -3   1   9      118.74      138.98      9.00 o 
  -2   1   9       10.37       11.15      7.65 o 
  -1   1   9        1.05        2.85      5.65 o 
   0   1   9        5.93       -3.08      6.59 o 
   1   1   9       14.79       17.10      5.03 o 
   2   1   9        0.80       -1.37      8.39 o 
   3   1   9        0.18       -3.07      7.14 o 
   4   1   9       31.92       48.29      9.99 o 
   5   1   9        2.36        2.72      9.74 o 
   6   1   9        0.42        8.31     10.84 o 
  -7   2   9       11.64        4.79      7.53 o 
  -6   2   9        3.85       -0.97      8.14 o 
  -5   2   9       19.80       22.03      6.61 o 
  -4   2   9       33.79       11.44      7.10 o 
  -3   2   9       67.43       65.06      9.37 o 
  -2   2   9       13.66        7.34      6.25 o 
  -1   2   9       22.51       12.79      6.41 o 
   0   2   9      147.23      139.95     10.16 o 
   1   2   9        5.40        5.63      4.42 o 
   2   2   9       19.07       23.65      7.07 o 
   3   2   9        0.39       -4.55      6.45 o 
   4   2   9        7.58       12.30     11.11 o 
   5   2   9        9.57       12.59     11.67 o 
   6   2   9       17.48       23.79     12.73 o 
  -7   3   9       16.77        3.73      9.87 o 
  -6   3   9        0.78       -4.00      9.50 o 
  -5   3   9        4.23        5.94      6.77 o 
  -4   3   9        2.45        3.20     10.17 o 
  -3   3   9      115.68      123.95     10.04 o 
  -2   3   9        0.22       -0.59      5.78 o 
  -1   3   9       34.13       24.58      6.69 o 
   0   3   9       24.40       19.33      6.28 o 
   1   3   9       38.46       49.10      6.32 o 
   2   3   9       17.80       18.56      8.82 o 
   3   3   9        2.14       10.18      9.03 o 
   4   3   9        0.54       -1.41      7.21 o 
   5   3   9       16.83       19.15     10.41 o 
   6   3   9        3.33        0.16     11.68 o 
  -6   4   9        0.25       -9.65      9.65 o 
  -5   4   9       11.32        1.92      9.09 o 
  -4   4   9       53.78       53.36     27.95 o 
  -3   4   9       35.61       20.15      9.21 o 
  -2   4   9        0.15       -4.45      7.71 o 
  -1   4   9        0.57       -2.34     20.40 o 
   0   4   9        1.30       -0.41      7.92 o 
   1   4   9        0.11        0.00      5.85 o 
   2   4   9       15.71       15.47      8.86 o 
   3   4   9        9.66       13.45      9.44 o 
   4   4   9        0.41        0.71      9.57 o 
   5   4   9       28.54       13.58     10.00 o 
   6   4   9        1.78       -0.87     10.10 o 
  -6   5   9       94.17       87.52     13.85 o 
  -5   5   9       10.07       -8.72      8.72 o 
  -4   5   9       21.65       22.91     11.13 o 
  -3   5   9      130.73      134.53     18.97 o 
  -2   5   9       96.80      116.79     13.60 o 
  -1   5   9       37.10       35.08      9.27 o 
   0   5   9      189.12      231.49     14.83 o 
   1   5   9        0.27       -7.31      7.31 o 
   2   5   9        0.16       11.24     11.81 o 
   3   5   9        0.02       -4.32     13.85 o 
   4   5   9        0.48       -9.47      9.47 o 
   5   5   9       33.98       52.90     11.84 o 
   6   5   9        2.35      -13.35     13.35 o 
  -6   6   9       11.05       13.91     10.07 o 
  -5   6   9      149.17      202.83     17.68 o 
  -4   6   9        8.89        2.97      9.15 o 
  -3   6   9        7.48       -0.73      8.85 o 
  -2   6   9      141.66      160.72     20.25 o 
  -1   6   9       17.06       20.53      9.44 o 
   0   6   9       88.07       80.40     12.16 o 
   1   6   9      115.93      117.08     11.90 o 
   2   6   9        3.08       -1.64      7.86 o 
   3   6   9        0.22        0.30     10.44 o 
   4   6   9        2.22       -8.83      8.83 o 
   5   6   9        6.81       14.79     11.17 o 
  -6   7   9        0.01        2.02     14.40 o 
  -5   7   9        1.35        2.15      9.81 o 
  -4   7   9       17.53       13.96      9.86 o 
  -3   7   9      164.47      167.09     16.04 o 
  -2   7   9       28.59       22.90      9.72 o 
  -1   7   9       35.72       32.03     17.51 o 
   0   7   9       22.31       25.18     13.66 o 
   1   7   9       83.46      101.32      9.98 o 
   2   7   9        2.44        7.31      6.64 o 
   3   7   9        2.26        2.71      9.21 o 
   4   7   9       10.68       14.11      9.91 o 
   5   7   9        2.86       -8.73     10.44 o 
  -5   8   9        7.45       -0.16     10.89 o 
  -4   8   9       36.07       24.53     10.53 o 
  -3   8   9        0.34       -8.95      8.95 o 
  -2   8   9       57.05       69.73     12.58 o 
  -1   8   9       16.23       13.69      9.03 o 
   0   8   9       37.14       21.43      9.45 o 
   1   8   9        9.53       -7.07      7.07 o 
   2   8   9        4.82       -1.45      6.94 o 
   3   8   9        0.64        1.16      8.87 o 
   4   8   9        1.45       -9.56      9.56 o 
  -4   9   9        0.16       -4.76      9.76 o 
  -3   9   9       10.14        7.01     10.31 o 
  -2   9   9       24.81       37.98     11.12 o 
  -1   9   9        2.68        5.26      9.93 o 
   0   9   9       25.93       38.31     11.79 o 
   1   9   9        0.03       -7.16      7.16 o 
   2   9   9       54.60       61.34      9.25 o 
   3   9   9        4.35       -1.10     14.20 o 
   4   9   9        1.96       -9.79      9.79 o 
  -4  10   9        3.35        0.00     15.07 o 
  -3  10   9       27.08       34.75     19.80 o 
  -2  10   9        0.09        3.44     17.06 o 
  -1  10   9        8.10       19.48     10.11 o 
   0  10   9        1.92       -7.02      9.66 o 
   1  10   9        0.00       -3.75      9.09 o 
   2  10   9       22.11       24.12      8.19 o 
   3  10   9       83.03      120.88     27.81 o 
  -3  11   9        4.21      -10.48     13.22 o 
  -2  11   9       15.14       25.77     11.01 o 
  -1  11   9       18.22       19.99     11.28 o 
   0  11   9        0.76       -6.45      9.16 o 
   1  11   9        0.62      -14.98     14.98 o 
   2  11   9       20.16       13.00      8.10 o 
  -6   0  10        5.61       -9.14      9.14 o 
  -4   0  10       21.24       11.81      9.15 o 
  -2   0  10      154.20      179.71     20.82 o 
   0   0  10       13.27        9.81     12.28 o 
   2   0  10        2.63        4.99     13.73 o 
   4   0  10        0.12        2.27     13.44 o 
  -6   1  10        1.82       -1.34      7.03 o 
  -5   1  10       15.58        2.71      7.91 o 
  -4   1  10      104.58       96.61     10.15 o 
  -3   1  10       59.79       45.25      8.50 o 
  -2   1  10      101.21       84.97     19.64 o 
  -1   1  10        6.55        8.14      7.86 o 
   0   1  10        2.09       -3.11     10.62 o 
   1   1  10        5.97       -5.03      7.16 o 
   2   1  10       43.58       36.31      8.38 o 
   3   1  10       12.34       21.56      9.77 o 
   4   1  10        0.00       -7.18      8.82 o 
   5   1  10       10.63        2.33     13.98 o 
  -6   2  10        8.52       -7.37      9.54 o 
  -5   2  10       47.22       43.68      8.84 o 
  -4   2  10        0.32        0.77      7.04 o 
  -3   2  10        5.26        3.53      7.91 o 
  -2   2  10        1.30        5.60      7.03 o 
  -1   2  10        7.01       -4.26      6.41 o 
   0   2  10       49.75       40.39      7.50 o 
   1   2  10       27.39       27.74      8.66 o 
   2   2  10       12.78        7.72      5.52 o 
   3   2  10        0.62        5.09      9.03 o 
   4   2  10        5.66        3.99      9.53 o 
   5   2  10        0.80        1.25     11.43 o 
  -5   3  10        6.59      -10.02     10.02 o 
  -4   3  10        6.79       15.34      9.77 o 
  -3   3  10        2.39        9.68      9.24 o 
  -2   3  10       21.74       16.74      9.59 o 
  -1   3  10        0.00        0.98      8.86 o 
   0   3  10       27.59       41.83     10.40 o 
   1   3  10        0.99        0.89      8.29 o 
   2   3  10        8.67        8.02      8.99 o 
   3   3  10        0.61        5.96      8.68 o 
   4   3  10        3.83       -5.22     10.27 o 
   5   3  10        0.00      -10.88     10.88 o 
  -5   4  10        1.94       -8.60     16.16 o 
  -4   4  10        1.17       -6.05      9.04 o 
  -3   4  10        4.43        0.54      8.99 o 
  -2   4  10        7.20       -0.83      9.26 o 
  -1   4  10       74.99       69.98     17.68 o 
   0   4  10       12.07       25.08     10.28 o 
   1   4  10        2.80        9.73      8.86 o 
   2   4  10       13.90       28.63     12.10 o 
   3   4  10        0.00        3.84      8.37 o 
   4   4  10        0.20        6.66     10.66 o 
  -5   5  10        0.63        2.19     10.79 o 
  -4   5  10        2.86       -2.52      9.25 o 
  -3   5  10        0.39       -5.51      8.87 o 
  -2   5  10        9.78       35.47     15.75 o 
  -1   5  10       38.57       34.12     10.11 o 
   0   5  10      116.12      125.90     35.75 o 
   1   5  10       29.51        7.23      9.55 o 
   2   5  10        1.18        2.18     12.52 o 
   3   5  10        6.08       15.23     19.38 o 
   4   5  10        0.96      -10.58     10.58 o 
  -4   6  10        3.90       -3.85     16.20 o 
  -3   6  10       63.10       70.54     18.77 o 
  -2   6  10        0.30       -3.90      8.74 o 
  -1   6  10       24.77       20.15      9.84 o 
   0   6  10       13.05        5.01      9.62 o 
   1   6  10        0.40       12.02     18.77 o 
   2   6  10        0.77        1.69      8.71 o 
   3   6  10        6.51        4.14     23.20 o 
   4   6  10       19.83       51.98     12.98 o 
  -4   7  10        4.58       -1.97     10.19 o 
  -3   7  10       11.07       12.60     10.81 o 
  -2   7  10       19.71       28.69     10.51 o 
  -1   7  10        0.49       -7.57     23.82 o 
   0   7  10        4.94        2.01      9.73 o 
   1   7  10       14.85        9.65      9.46 o 
   2   7  10        1.54        0.40      7.89 o 
   3   7  10        0.17        6.18      9.82 o 
  -3   8  10       13.66        2.80     11.61 o 
  -2   8  10        0.71        8.94     14.28 o 
  -1   8  10        7.26       -5.39     20.87 o 
   0   8  10       37.43       41.57     11.74 o 
   1   8  10        2.45        9.56     10.44 o 
   2   8  10       16.32       20.13     10.52 o 
  -2   9  10       11.27       30.36     11.29 o 
  -1   9  10        0.60       -2.22      9.77 o 
   0   9  10        2.11       -8.97      8.97 o 
   1   9  10        6.10       12.77     10.60 o 
  -3   0  11       57.10       26.10     13.77 o 
  -1   0  11       16.48        8.27     12.86 o 
   1   0  11        5.35        6.17     11.50 o 
   3   0  11        0.41        3.65      8.63 o 
  -4   1  11       11.45       21.37     10.13 o 
  -3   1  11        2.91       -7.70     13.51 o 
  -2   1  11        8.67       -2.37      9.00 o 
  -1   1  11       16.74        9.47      9.04 o 
   0   1  11        4.23       14.05      8.56 o 
   1   1  11        0.93       -3.34      8.23 o 
   2   1  11        0.44       -1.52     12.58 o 
   3   1  11        0.59        3.61      7.81 o 
  -4   2  11        2.75        0.92     11.02 o 
  -3   2  11        9.50        2.93     14.29 o 
  -2   2  11        2.19        0.11     12.19 o 
  -1   2  11        4.98       11.25     13.27 o 
   0   2  11        0.46       -7.63     12.25 o 
   1   2  11        0.08        3.87     12.44 o 
   2   2  11       22.12       18.55     12.69 o 
   3   2  11        8.20        2.86     10.87 o 
  -3   3  11        0.47       -8.74      9.64 o 
  -2   3  11        7.07       -7.61      9.29 o 
  -1   3  11       38.02       53.55     16.45 o 
   0   3  11        9.99       18.44     12.99 o 
   1   3  11        0.07       -6.39     12.72 o 
   2   3  11       24.57        8.54     12.22 o 
   3   3  11        0.02       -2.05      8.44 o 
  -3   4  11       16.11       18.13     10.81 o 
  -2   4  11        0.11        9.97      9.88 o 
  -1   4  11        0.42       -9.01      9.96 o 
   0   4  11        8.51        6.29      9.88 o 
   1   4  11       38.89       36.00     15.57 o 
   2   4  11        4.15       -4.01     12.99 o 
  -3   5  11        0.82        1.99     14.71 o 
  -2   5  11       15.40       23.35     11.50 o 
  -1   5  11       41.91       40.82     11.48 o 
   0   5  11        0.24       -9.56      9.56 o 
   1   5  11       19.30       13.13     10.18 o 
   2   5  11       26.08       46.99     16.45 o 
  -2   6  11        7.37        2.49     14.13 o 
  -1   6  11        0.18      -11.52     11.52 o 
   0   6  11        7.78       16.90     11.32 o 
   1   6  11        8.68       19.33     14.40 o 
                                                 
